# Supplementary material for: Graph-based pangenomics maximizes genotyping density and reveals structural impacts on fungal resistance in melon
Source: Nat Commun. 2022 Dec 22;13:7897. doi: 10.1038/s41467-022-35621-7 (PMC9780226; doi:10.1038/s41467-022-35621-7)
Supplement: Supplementary file 4 — Supplementary Data 1 [file 41467_2022_35621_MOESM4_ESM.txt]

==> MR1vAY <==
explicitly-called var bps: 2160962
MR1
gaps <= 50 bp: 236233	length: 1212338
gaps > 50 bp:  16739	length: 58216607
gap totals:    252972	length: 59428945
AY
gaps <= 50 bp: 231271	length: 1168420
gaps > 50 bp:  16032	length: 60642175
gap totals:    247303	length: 61810595

==> MR1vDHL92 <==
explicitly-called var bps: 2408680
MR1
gaps <= 50 bp: 293234	length: 1457388
gaps > 50 bp:  17668	length: 20843774
gap totals:    310902	length: 22301162
DHL92
gaps <= 50 bp: 277222	length: 1440998
gaps > 50 bp:  25416	length: 84959540
gap totals:    302638	length: 86400538

==> AYvDHL92 <==
explicitly-called var bps: 2139322
AY
gaps <= 50 bp: 261247	length: 1289476
gaps > 50 bp:  15923	length: 19894521
gap totals:    277170	length: 21183997
DHL92
gaps <= 50 bp: 247305	length: 1296569
gaps > 50 bp:  24450	length: 81605154
gap totals:    271755	length: 82901723
