# Supplementary material for: Graph-based pangenomics maximizes genotyping density and reveals structural impacts on fungal resistance in melon
Source: Nat Commun. 2022 Dec 22;13:7897. doi: 10.1038/s41467-022-35621-7 (PMC9780226; doi:10.1038/s41467-022-35621-7)
Supplement: Supplementary file 5 — Supplementary Data 2 [file 41467_2022_35621_MOESM5_ESM.txt]

fom2_Exon
pair1 (size = 995) 
ID	Name	Type	Sequence	Minimum	Maximum	Length	Direction	Pair Dimer Tm	Product Size	Self Dimer Tm
fe_p1_F	784 F	primer_bind	TTTGAACGCCATCGAAGCTG	784	803	20	forward	None	995	8.9
fe_p1_R	1,778 R	primer_bind_reverse	AGATGCCCATGAAACAAGGACA	1757	1778	22	reverse	None	995	None
pair2 (size = 989) 
ID	Name	Type	Sequence	Minimum	Maximum	Length	Direction	Pair Dimer Tm	Product Size	Self Dimer Tm
fe_p2_F	790 F	primer_bind	CGCCATCGAAGCTGCAAATC	790	809	20	forward	None	989	1.0
(same as above) fe_p1_R	1,778 R	primer_bind_reverse	AGATGCCCATGAAACAAGGACA	1757	1778	22	reverse	None	989	None

Insertion_Boundary
pair1 (size = 986) 
ID	Name	Type	Sequence	Minimum	Maximum	Length	Direction	Pair Dimer Tm	Product Size	Self Dimer Tm
ib_p1_F	7,846 F	primer_bind	ACGTACAAATCTTTTGTCACTTGGA	7846	7870	25	forward	None	986	8.8
ib_p1_R	8,831 R	primer_bind_reverse	TTCGTCACAGCTACCACGAC	8812	8831	20	reverse	None	986	11.5
pair2 (size = 942) 
ID	Name	Type	Sequence	Minimum	Maximum	Length	Direction	Pair Dimer Tm	Product Size	Self Dimer Tm
ib_p2_F	7,539 F	primer_bind	TGGAAAGAAAGTTCAGTTCTGTCAC	7539	7563	25	forward	None	942	6.7
ib_p2_R	8,480 R	primer_bind_reverse	CGTCTCTTCCCGCCAAAAAC	8461	8480	20	reverse	None	942	None

Null_insertion
pair 1 (size = 821) 
ID Name	Type	Minimum	Maximum	Length	Direction	Sequence Name	Sequence	Pair Dimer Tm	Tm
ni_p1_F	411 F	primer_bind	411	430	20	forward	ayBreakPoint	TGGTTTCCGTTGGTGATCGA	None	59.6
ni_p1_R	1,231 R	primer_bind_reverse	1209	1231	23	reverse	ayBreakPoint	GCTATGTTTTTAGCTCGAGGACG	None	59.8
pair 2 (size = 677) 
ID Name	Type	Minimum	Maximum	Length	Direction	Sequence Name	Sequence	Pair Dimer Tm	Tm
(same as above)ni_p1_F	411 F	primer_bind	411	430	20	forward	ayBreakPoint	TGGTTTCCGTTGGTGATCGA	None	59.6
ni_p2_R	1,087 R	primer_bind_reverse	1067	1087	21	reverse	ayBreakPoint	TTGCTTCTCTGTATGGCTTGT	None	57.6
