# Supplementary material for: Graph-based pangenomics maximizes genotyping density and reveals structural impacts on fungal resistance in melon
Source: Nat Commun. 2022 Dec 22;13:7897. doi: 10.1038/s41467-022-35621-7 (PMC9780226; doi:10.1038/s41467-022-35621-7)
Supplement: Supplementary file 7 — Source Data [file 41467_2022_35621_MOESM7_ESM.xlsx]

## Sheet: Figure 3a,b,d
A
	segregating in RILS?	segregating in parents?	in-LD?
SR-DHL92	2058953	1851580	1687480
SR-MR1	1967281	1883138	1848331
PanPipes	2261323	2237278	2204733
B
	segregating in RILS?	segregating in parents?	in-LD?
SR-DHL92	23750	17924	13149
SR-MR1	22513	17169	14027
PanPipes	25720	25367	23768
D
method			error rate	totalExplicit calls		Effective Allele Calls
bwa/gbs/cm	SR-DHL92	#NAME?	0.0474844	832265	832,265	792745
bwa/gbs/mr1	SR-MR1	#NAME?	0.0481078	937960	937,960	892837
gfa_var/gbs/mr1	PanPipes	#NAME?	0.0096675	1413257	1,413,257	1.39959e+06
bwa/skim/cm.ds.350	SR-DHL92	#NAME?	0.00689509	136619798	136,619,798	1.35678e+08
bwa/skim/mr1.ds.350	SR-MR1	#NAME?	0.00607433	150451007	150,451,007	1.49537e+08
gfa_var/skim/mr1.ds.350	PanPipes	#NAME?	0.00186314	178423893	178,423,893	1.78091e+08

## Sheet: Figure 5d
		Column represents genotypeMethod.chemistry.reference.imputationType
position	p_val	full	r_sq	effect
6895501	1.4e-17	bwa.skim.mr1.imputeByWindow	0.708872	1.41038
6895509	5.44e-18	gfa_var.skim.mr1.imputeByWindow	0.728691	1.42165
6895567	1.04e-17	bwa.skim.mr1.imputeByWindow	0.714577	1.41044
6895567	1.08e-17	gfa_var.skim.mr1.imputeByWindow	0.715469	1.41558
6895628	1.82e-17	bwa.skim.mr1.imputeByWindow	0.703834	1.41652
6895628	5.96e-18	gfa_var.skim.mr1.imputeByWindow	0.726913	1.43226
6895651	8.95e-21	bwa.skim.mr1.tassel	0.855565	1.47972
6895651	4.18e-17	bwa.skim.mr1.imputeByWindow	0.687984	1.37435
6895651	1.67e-17	gfa_var.skim.mr1.imputeByWindow	0.707142	1.39531
6895670	1.61e-17	bwa.skim.mr1.imputeByWindow	0.706176	1.38771
6895670	1.24e-17	gfa_var.skim.mr1.imputeByWindow	0.712853	1.4062
6895712	7.7e-17	bwa.skim.mr1.imputeByWindow	0.676458	1.36569
6895712	2.37e-17	gfa_var.skim.mr1.imputeByWindow	0.700424	1.38755
6895800	3.64e-17	bwa.skim.mr1.imputeByWindow	0.690624	1.3967
6895800	1.36e-17	gfa_var.skim.mr1.imputeByWindow	0.711044	1.41142
6895802	1.8e-17	bwa.skim.mr1.imputeByWindow	0.704006	1.41603
6895802	9.33e-18	gfa_var.skim.mr1.imputeByWindow	0.718285	1.41613
6895929	2.83e-17	bwa.skim.mr1.imputeByWindow	0.695395	1.39837
6895929	1.23e-20	gfa_var.skim.mr1.tassel	0.847666	1.47853
6895929	2.4e-17	gfa_var.skim.mr1.imputeByWindow	0.700208	1.39697
6895969	9.01e-18	bwa.skim.mr1.imputeByWindow	0.717373	1.41271
6895969	3.65e-18	gfa_var.skim.mr1.imputeByWindow	0.736438	1.42485
6895985	9.44e-18	bwa.skim.mr1.imputeByWindow	0.71647	1.40589
6895985	3.65e-18	gfa_var.skim.mr1.imputeByWindow	0.736438	1.42485
6896009	8.95e-21	bwa.skim.mr1.tassel	0.855565	1.47972
6896009	4.36e-18	bwa.skim.mr1.imputeByWindow	0.731512	1.42039
6896009	3.5e-18	gfa_var.skim.mr1.imputeByWindow	0.737272	1.42129
6896045	2.05e-18	bwa.skim.mr1.imputeByWindow	0.746374	1.42978
6896045	8.15e-19	gfa_var.skim.mr1.imputeByWindow	0.765996	1.43906
6896056	1.47e-18	bwa.skim.mr1.imputeByWindow	0.752901	1.43152
6896056	8.4e-19	gfa_var.skim.mr1.imputeByWindow	0.765401	1.43988
6896079	4.42e-19	bwa.skim.mr1.imputeByWindow	0.776987	1.45535
6896079	3.88e-19	gfa_var.skim.mr1.imputeByWindow	0.780821	1.45422
6896234	2.87e-19	bwa.skim.mr1.imputeByWindow	0.785734	1.44852
6896234	1.93e-19	gfa_var.skim.mr1.imputeByWindow	0.794967	1.45756
6896263	4.06e-19	bwa.skim.mr1.imputeByWindow	0.778725	1.44377
6896263	3.03e-19	gfa_var.skim.mr1.imputeByWindow	0.785824	1.46038
6896322	3.37e-19	bwa.skim.mr1.imputeByWindow	0.782477	1.43541
6896322	1.23e-20	gfa_var.skim.mr1.tassel	0.847666	1.47853
6896322	5.01e-19	gfa_var.skim.mr1.imputeByWindow	0.775708	1.44365
6896355	2.41e-19	bwa.skim.mr1.imputeByWindow	0.789292	1.43562
6896355	3.29e-19	gfa_var.skim.mr1.imputeByWindow	0.784165	1.45001
6896419	8.95e-21	bwa.skim.mr1.tassel	0.855565	1.47972
6896419	1.32e-19	bwa.skim.mr1.imputeByWindow	0.801637	1.45542
6896419	2.04e-19	gfa_var.skim.mr1.imputeByWindow	0.793863	1.45813
6896717	1.97e-19	bwa.skim.mr1.imputeByWindow	0.793366	1.4575
6896717	1.23e-20	gfa_var.skim.mr1.tassel	0.847666	1.47853
6896717	1.31e-19	gfa_var.skim.mr1.imputeByWindow	0.802923	1.47473
6896747	2.39e-19	bwa.skim.mr1.imputeByWindow	0.789441	1.45601
6896747	1.39e-19	gfa_var.skim.mr1.imputeByWindow	0.801708	1.47701
6896843	8.95e-21	bwa.skim.mr1.tassel	0.855565	1.47972
6896843	4.68e-20	bwa.skim.mr1.imputeByWindow	0.82304	1.47287
6896843	6.48e-20	gfa_var.skim.mr1.imputeByWindow	0.817305	1.47154
6896898	9.84e-20	bwa.skim.mr1.imputeByWindow	0.807654	1.4624
6896898	3.86e-20	gfa_var.skim.mr1.imputeByWindow	0.828055	1.50119
6896915	1.47e-19	bwa.skim.mr1.imputeByWindow	0.79939	1.4522
6896915	9.96e-20	gfa_var.skim.mr1.imputeByWindow	0.80847	1.47314
6896951	1.56e-19	bwa.skim.mr1.imputeByWindow	0.7982	1.45776
6896951	6.52e-20	gfa_var.skim.mr1.imputeByWindow	0.81718	1.47309
6897047	1.06e-19	bwa.skim.mr1.imputeByWindow	0.806199	1.46441
6897047	2.81e-19	gfa_var.skim.mr1.imputeByWindow	0.787368	1.44698
6897215	8.95e-21	bwa.skim.mr1.tassel	0.855565	1.47972
6897215	1.08e-19	bwa.skim.mr1.imputeByWindow	0.805815	1.47849
6897215	1.23e-20	gfa_var.skim.mr1.tassel	0.847666	1.47853
6897215	1.87e-20	gfa_var.skim.mr1.imputeByWindow	0.843134	1.49754
6897218	6.88e-20	bwa.skim.mr1.imputeByWindow	0.815054	1.47927
6897218	1.87e-20	gfa_var.skim.mr1.imputeByWindow	0.843134	1.49754
6897282	5.78e-20	gfa_var.skim.mr1.imputeByWindow	0.819665	1.48108
6897332	4.03e-20	gfa_var.skim.mr1.imputeByWindow	0.827148	1.48843
6897377	5.16e-20	gfa_var.skim.mr1.imputeByWindow	0.822003	1.47297
6897511	1.99e-19	bwa.skim.mr1.imputeByWindow	0.79324	1.45625
6897511	1.29e-19	gfa_var.skim.mr1.imputeByWindow	0.803209	1.45275
6897575	8.95e-21	bwa.skim.mr1.tassel	0.855565	1.47972
6897575	9.4e-20	bwa.skim.mr1.imputeByWindow	0.80858	1.4578
6897575	1.23e-20	gfa_var.skim.mr1.tassel	0.847666	1.47853
6897575	1.29e-19	gfa_var.skim.mr1.imputeByWindow	0.803209	1.45275
6897581	9.4e-20	bwa.skim.mr1.imputeByWindow	0.80858	1.4578
6897581	2.1e-19	gfa_var.skim.mr1.imputeByWindow	0.793283	1.45067
6897757	5.71e-20	bwa.skim.mr1.imputeByWindow	0.818918	1.46882
6897757	3.94e-19	gfa_var.skim.mr1.imputeByWindow	0.780551	1.44759
6897812	1.44e-19	bwa.skim.mr1.imputeByWindow	0.799779	1.45507
6897812	2.25e-19	gfa_var.skim.mr1.imputeByWindow	0.791856	1.46277
6897847	3.43e-19	bwa.skim.mr1.imputeByWindow	0.78209	1.44703
6897847	1.74e-19	gfa_var.skim.mr1.imputeByWindow	0.797024	1.47304
6897943	8.95e-21	bwa.skim.mr1.tassel	0.855565	1.47972
6897943	9.51e-19	bwa.skim.mr1.imputeByWindow	0.761597	1.42712
6897943	1.23e-20	gfa_var.skim.mr1.tassel	0.847666	1.47853
6897943	8.02e-19	gfa_var.skim.mr1.imputeByWindow	0.766302	1.43506
6898016	1.43e-17	bwa.skim.mr1.imputeByWindow	0.708476	1.35271
6898016	8.04e-19	gfa_var.skim.mr1.imputeByWindow	0.766253	1.44911
6898132	5.27e-19	bwa.skim.mr1.imputeByWindow	0.773422	1.42961
6898132	1.25e-19	gfa_var.skim.mr1.imputeByWindow	0.803752	1.45509
6898147	2.7e-19	gfa_var.skim.mr1.imputeByWindow	0.788146	1.44803
6898148	1.61e-19	bwa.skim.mr1.imputeByWindow	0.797537	1.46212
6898149	1.61e-19	bwa.skim.mr1.imputeByWindow	0.797537	1.46212
6898191	4e-19	gfa_var.skim.mr1.imputeByWindow	0.780218	1.43833
6898201	4.54e-19	bwa.skim.mr1.imputeByWindow	0.776446	1.45164
6898201	1.28e-18	gfa_var.skim.mr1.imputeByWindow	0.757078	1.43085
6898203	3.15e-18	bwa.skim.mr1.imputeByWindow	0.737873	1.44721
6898203	9.46e-19	gfa_var.skim.mr1.imputeByWindow	0.763027	1.43762
6898207	9.52e-19	gfa_var.skim.mr1.imputeByWindow	0.762899	1.44281
6898249	1.47e-18	bwa.skim.mr1.imputeByWindow	0.752924	1.45312
6898249	6.47e-19	gfa_var.skim.mr1.imputeByWindow	0.770583	1.44669
6898254	1.99e-18	bwa.skim.mr1.imputeByWindow	0.746912	1.446
6898254	9.38e-19	gfa_var.skim.mr1.imputeByWindow	0.763197	1.43883
6898331	1.23e-20	gfa_var.skim.mr1.tassel	0.847666	1.47853
6898331	2.58e-19	gfa_var.skim.mr1.imputeByWindow	0.789099	1.45064
6898336	8.95e-21	bwa.skim.mr1.tassel	0.855565	1.47972
6898336	1.02e-18	bwa.skim.mr1.imputeByWindow	0.760262	1.45064
6898427	6.41e-19	bwa.skim.mr1.imputeByWindow	0.769511	1.4532
6898427	4.1e-19	gfa_var.skim.mr1.imputeByWindow	0.779718	1.45349
6898477	1.95e-18	bwa.skim.mr1.imputeByWindow	0.747341	1.4401
6898477	1.49e-18	gfa_var.skim.mr1.imputeByWindow	0.754056	1.44769
6898488	4.98e-19	gfa_var.skim.mr1.imputeByWindow	0.775845	1.45817
6898510	1.58e-18	gfa_var.skim.mr1.imputeByWindow	0.75291	1.44816
6898566	2.63e-18	gfa_var.skim.mr1.imputeByWindow	0.742841	1.43817
6898567	2.34e-18	bwa.skim.mr1.imputeByWindow	0.743723	1.42478
6898568	2.16e-18	bwa.skim.mr1.imputeByWindow	0.745257	1.43249
6898579	2.43e-18	bwa.skim.mr1.imputeByWindow	0.742938	1.43228
6898579	2.03e-18	gfa_var.skim.mr1.imputeByWindow	0.747906	1.44492
6898591	3.29e-18	bwa.skim.mr1.imputeByWindow	0.737018	1.42853
6898591	1.46e-18	gfa_var.skim.mr1.imputeByWindow	0.754403	1.44422
6898683	3.21e-19	bwa.skim.mr1.imputeByWindow	0.783444	1.47378
6898683	1.23e-20	gfa_var.skim.mr1.tassel	0.847666	1.47853
6898683	2.89e-19	gfa_var.skim.mr1.imputeByWindow	0.786782	1.45316
6898734	8.95e-21	bwa.skim.mr1.tassel	0.855565	1.47972
6898734	2.87e-19	bwa.skim.mr1.imputeByWindow	0.78573	1.47722
6898734	4.39e-19	gfa_var.skim.mr1.imputeByWindow	0.778371	1.46527
6898877	5.59e-19	gfa_var.skim.mr1.imputeByWindow	0.7735	1.45421
6898878	7.1e-19	bwa.skim.mr1.imputeByWindow	0.767446	1.45586
6898879	1e-18	bwa.skim.mr1.imputeByWindow	0.760529	1.4531
6898982	2.5e-17	bwa.skim.mr1.imputeByWindow	0.697772	1.42267
6898982	7.33e-18	gfa_var.skim.mr1.imputeByWindow	0.722931	1.45262
6899006	2.82e-17	bwa.skim.mr1.imputeByWindow	0.695485	1.42431
6899006	1.61e-17	gfa_var.skim.mr1.imputeByWindow	0.707771	1.44549
6899010	6.73e-17	bwa.skim.mr1.imputeByWindow	0.678993	1.41535
6899010	2.57e-17	gfa_var.skim.mr1.imputeByWindow	0.698916	1.4486
6899020	1.41e-17	gfa_var.skim.mr1.imputeByWindow	0.710391	1.44614
6899021	7.68e-17	bwa.skim.mr1.imputeByWindow	0.676508	1.42953
6899022	1.18e-16	bwa.skim.mr1.imputeByWindow	0.668533	1.42111
6899024	8.85e-17	bwa.skim.mr1.imputeByWindow	0.673857	1.42869
6899024	2.35e-17	gfa_var.skim.mr1.imputeByWindow	0.700611	1.44678
6899039	1.47e-16	bwa.skim.mr1.imputeByWindow	0.664424	1.42344
6899039	1.23e-20	gfa_var.skim.mr1.tassel	0.847666	1.47853
6899039	3.12e-17	gfa_var.skim.mr1.imputeByWindow	0.69522	1.43406
6899055	2.1e-16	bwa.skim.mr1.imputeByWindow	0.657771	1.41626
6899055	3.41e-17	gfa_var.skim.mr1.imputeByWindow	0.693575	1.43966
6899058	2.1e-16	bwa.skim.mr1.imputeByWindow	0.657771	1.41626
6899058	2.25e-17	gfa_var.skim.mr1.imputeByWindow	0.701413	1.4419
6899068	4.28e-16	bwa.skim.mr1.imputeByWindow	0.644641	1.40024
6899068	2.25e-17	gfa_var.skim.mr1.imputeByWindow	0.701413	1.4419
6899081	4.28e-16	bwa.skim.mr1.imputeByWindow	0.644641	1.40024
6899081	2.25e-17	gfa_var.skim.mr1.imputeByWindow	0.701413	1.4419
6899117	8.95e-21	bwa.skim.mr1.tassel	0.855565	1.47972
6899117	2.99e-16	bwa.skim.mr1.imputeByWindow	0.651219	1.40744
6899117	1.52e-17	gfa_var.skim.mr1.imputeByWindow	0.708977	1.44398
6899122	2.74e-17	gfa_var.skim.mr1.imputeByWindow	0.697688	1.43501
6899123	3.18e-16	bwa.skim.mr1.imputeByWindow	0.65008	1.41525
6899124	2.05e-16	bwa.skim.mr1.imputeByWindow	0.658167	1.42189
6899131	2.66e-16	bwa.skim.mr1.imputeByWindow	0.653359	1.404
6899131	1.24e-17	gfa_var.skim.mr1.imputeByWindow	0.712856	1.44525
6899154	1.42e-16	bwa.skim.mr1.imputeByWindow	0.665028	1.41674
6899154	7.65e-18	gfa_var.skim.mr1.imputeByWindow	0.722106	1.44608
6899170	7.71e-17	bwa.skim.mr1.imputeByWindow	0.676445	1.43743
6899170	9.26e-18	gfa_var.skim.mr1.imputeByWindow	0.718417	1.45125
6899195	5.63e-17	bwa.skim.mr1.imputeByWindow	0.682352	1.42015
6899195	5.79e-18	gfa_var.skim.mr1.imputeByWindow	0.727471	1.47693
6899264	1.58e-16	bwa.skim.mr1.imputeByWindow	0.663009	1.39783
6899264	1.3e-17	gfa_var.skim.mr1.imputeByWindow	0.711908	1.46142
6899282	9.94e-17	bwa.skim.mr1.imputeByWindow	0.671677	1.40233
6899282	1.3e-17	gfa_var.skim.mr1.imputeByWindow	0.711908	1.46142
6899343	3.15e-18	gfa_var.skim.mr1.imputeByWindow	0.73933	1.4875
6899344	8.35e-16	bwa.skim.mr1.imputeByWindow	0.632458	1.36308
6899361	9.98e-16	bwa.skim.mr1.imputeByWindow	0.629223	1.39505
6899361	1.06e-18	gfa_var.skim.mr1.imputeByWindow	0.760823	1.51338
6899367	1.97e-18	gfa_var.skim.mr1.imputeByWindow	0.748529	1.51075
6899372	3.56e-18	gfa_var.skim.mr1.imputeByWindow	0.736936	1.50617
6899382	1.24e-15	bwa.skim.mr1.imputeByWindow	0.625345	1.38782
6899382	3.16e-18	gfa_var.skim.mr1.imputeByWindow	0.739244	1.50998
6899384	4.47e-16	bwa.skim.mr1.imputeByWindow	0.643845	1.40123
6899384	3.01e-18	gfa_var.skim.mr1.imputeByWindow	0.74022	1.51305
6899420	1.23e-20	gfa_var.skim.mr1.tassel	0.847666	1.47853
6899420	5.53e-18	gfa_var.skim.mr1.imputeByWindow	0.728366	1.51334
6899438	2.92e-18	gfa_var.skim.mr1.imputeByWindow	0.740804	1.5086
6899458	5.15e-19	gfa_var.skim.mr1.imputeByWindow	0.775177	1.509
6904296	8.95e-21	bwa.skim.mr1.tassel	0.855565	1.47972
6904296	4.26e-17	bwa.skim.mr1.imputeByWindow	0.687638	1.47966
6905656	1.23e-20	gfa_var.skim.mr1.tassel	0.847666	1.47853
6905656	2.78e-19	gfa_var.skim.mr1.imputeByWindow	0.787545	1.53473
6905661	3.57e-19	gfa_var.skim.mr1.imputeByWindow	0.782535	1.53221
6905673	5.53e-19	gfa_var.skim.mr1.imputeByWindow	0.77373	1.5324
6905716	5.53e-19	gfa_var.skim.mr1.imputeByWindow	0.77373	1.5324
6905728	8.4e-19	gfa_var.skim.mr1.imputeByWindow	0.765393	1.51178
6905741	1.15e-18	gfa_var.skim.mr1.imputeByWindow	0.759069	1.50419
6905761	1.09e-18	gfa_var.skim.mr1.imputeByWindow	0.760201	1.51498
6905772	2.35e-18	gfa_var.skim.mr1.imputeByWindow	0.745029	1.50012
6905830	2.29e-18	gfa_var.skim.mr1.imputeByWindow	0.74561	1.50436
6905842	2.84e-18	gfa_var.skim.mr1.imputeByWindow	0.74134	1.50513
6905884	1.38e-18	gfa_var.skim.mr1.imputeByWindow	0.755596	1.51619
6905902	4.33e-18	gfa_var.skim.mr1.imputeByWindow	0.733146	1.47585
6905909	9.95e-18	gfa_var.skim.mr1.imputeByWindow	0.717046	1.46544
6905946	8.95e-21	bwa.skim.mr1.tassel	0.855565	1.47972
6905946	3.5e-16	bwa.skim.mr1.imputeByWindow	0.648336	1.43668
6905946	1.31e-17	gfa_var.skim.mr1.imputeByWindow	0.711729	1.45055

## Sheet: Figure 6a
SNP	Chromosome	Position	P.value	maf	nobs	Rsquare.of.Model.without.SNP	Rsquare.of.Model.with.SNP	FDR_Adjusted_P-values	effect	impute
MR1:chr09:936743	9	936743	7.34e-20	0.409722	144	0.0187742	0.821057	5.79e-14	1.66505	window
MR1:chr09:936747	9	936747	7.78e-20	0.402778	144	0.0187742	0.819568	5.79e-14	1.66873	window
MR1:chr09:1035395	9	1035395	8.99e-20	0.378472	144	0.0187742	0.815918	5.79e-14	1.55611	window
MR1:chr09:1035404	9	1035404	1.25e-19	0.375	144	0.0187742	0.807677	5.79e-14	1.55627	window
MR1:chr09:1013652	9	1013652	1.92e-19	0.402778	144	0.0187742	0.79686	5.79e-14	1.58985	window
MR1:chr09:1013661	9	1013661	1.92e-19	0.402778	144	0.0187742	0.79686	5.79e-14	1.58985	window
MR1:chr09:1032147	9	1032147	2.27e-19	0.381944	144	0.0187742	0.792653	5.79e-14	1.54672	window
MR1:chr09:937017	9	937017	2.58e-19	0.388889	144	0.0187742	0.789439	5.79e-14	1.61613	window
MR1:chr09:1013648	9	1013648	2.81e-19	0.399306	144	0.0187742	0.787326	5.79e-14	1.58925	window
MR1:chr09:938264	9	938264	2.95e-19	0.399306	144	0.0187742	0.786146	5.79e-14	1.59736	window
MR1:chr09:1032133	9	1032133	3.11e-19	0.385417	144	0.0187742	0.784855	5.79e-14	1.55563	window
MR1:chr09:937197	9	937197	3.95e-19	0.402778	144	0.0187742	0.778908	5.79e-14	1.56276	window
MR1:chr09:1035452	9	1035452	4.13e-19	0.378472	144	0.0187742	0.777828	5.79e-14	1.51574	window
MR1:chr09:697462	9	697462	4.38e-19	0.399306	144	0.0187742	0.77633	5.79e-14	1.51277	window
MR1:chr09:938451	9	938451	5.11e-19	0.378472	144	0.0187742	0.772564	5.79e-14	1.58793	window
MR1:chr09:942552	9	942552	5.17e-19	0.381944	144	0.0187742	0.772236	5.79e-14	1.57387	window
MR1:chr09:1014556	9	1014556	5.73e-19	0.392361	144	0.0187742	0.769711	5.79e-14	1.54736	window
MR1:chr09:1034537	9	1034537	5.95e-19	0.402778	144	0.0187742	0.768794	5.79e-14	1.53933	window
MR1:chr09:712722	9	712722	6.33e-19	0.378472	144	0.0187742	0.767287	5.79e-14	1.51259	window
MR1:chr09:940323	9	940323	6.38e-19	0.399306	144	0.0187742	0.767096	5.79e-14	1.53525	window
MR1:chr09:712742	9	712742	6.86e-19	0.385417	144	0.0187742	0.76529	5.79e-14	1.50541	window
MR1:chr09:789217	9	789217	7.03e-19	0.378472	144	0.0187742	0.76469	5.79e-14	1.54502	window
MR1:chr09:936870	9	936870	7.3e-19	0.388889	144	0.0187742	0.763773	5.79e-14	1.60597	window
MR1:chr09:788699	9	788699	7.8e-19	0.375	144	0.0187742	0.762147	5.79e-14	1.55261	window
MR1:chr09:788729	9	788729	7.8e-19	0.375	144	0.0187742	0.762147	5.79e-14	1.55261	window
MR1:chr09:1034534	9	1034534	8.06e-19	0.40625	144	0.0187742	0.761358	5.79e-14	1.53283	window
MR1:chr09:1015911	9	1015911	8.2e-19	0.4375	144	0.0187742	0.760943	5.79e-14	1.48993	window
MR1:chr09:1032073	9	1032073	8.3e-19	0.399306	144	0.0187742	0.760644	5.79e-14	1.51567	window
MR1:chr09:1035721	9	1035721	8.42e-19	0.420139	144	0.0187742	0.760272	5.79e-14	1.53376	window
MR1:chr09:1014607	9	1014607	8.88e-19	0.378472	144	0.0187742	0.758971	5.79e-14	1.51767	window
MR1:chr09:711339	9	711339	9.08e-19	0.371528	144	0.0187742	0.758425	5.79e-14	1.5081	window
MR1:chr09:788791	9	788791	9.14e-19	0.368056	144	0.0187742	0.758268	5.79e-14	1.55357	window
MR1:chr09:789250	9	789250	1.02e-18	0.381944	144	0.0187742	0.755567	5.79e-14	1.53837	window
MR1:chr09:713055	9	713055	1.02e-18	0.375	144	0.0187742	0.755506	5.79e-14	1.51005	window
MR1:chr09:995123	9	995123	1.04e-18	0.399306	144	0.0187742	0.755038	5.79e-14	1.52391	window
MR1:chr09:1034251	9	1034251	1.09e-18	0.395833	144	0.0187742	0.753903	5.79e-14	1.51199	window
MR1:chr09:692430	9	692430	1.1e-18	0.381944	144	0.0187742	0.753841	5.79e-14	1.48712	window
MR1:chr09:692372	9	692372	1.17e-18	0.381944	144	0.0187742	0.752262	5.79e-14	1.47699	window
MR1:chr09:711845	9	711845	1.18e-18	0.381944	144	0.0187742	0.752146	5.79e-14	1.50085	window
MR1:chr09:942272	9	942272	1.18e-18	0.402778	144	0.0187742	0.75199	5.79e-14	1.56474	window
MR1:chr09:712536	9	712536	1.18e-18	0.371528	144	0.0187742	0.75196	5.79e-14	1.51796	window
MR1:chr09:712637	9	712637	1.18e-18	0.371528	144	0.0187742	0.75196	5.79e-14	1.51796	window
MR1:chr09:1036004	9	1036004	1.2e-18	0.392361	144	0.0187742	0.751684	5.79e-14	1.51375	window
MR1:chr09:956234	9	956234	1.21e-18	0.440972	144	0.0187742	0.751358	5.79e-14	1.55212	window
MR1:chr09:788456	9	788456	1.28e-18	0.357639	144	0.0187742	0.750101	5.79e-14	1.54725	window
MR1:chr09:788514	9	788514	1.29e-18	0.371528	144	0.0187742	0.749799	5.79e-14	1.52345	window
MR1:chr09:936657	9	936657	1.29e-18	0.402778	144	0.0187742	0.749792	5.79e-14	1.57383	window
MR1:chr09:893423	9	893423	1.3e-18	0.447917	144	0.0187742	0.749775	5.79e-14	1.62957	window
MR1:chr09:956211	9	956211	1.3e-18	0.440972	144	0.0187742	0.749675	5.79e-14	1.56256	window
MR1:chr09:942747	9	942747	1.31e-18	0.375	144	0.0187742	0.749458	5.79e-14	1.57821	window
MR1:chr09:788908	9	788908	1.37e-18	0.378472	144	0.0187742	0.748429	5.8e-14	1.54309	window
MR1:chr09:788646	9	788646	1.42e-18	0.375	144	0.0187742	0.74748	5.8e-14	1.52329	window
MR1:chr09:1036292	9	1036292	1.45e-18	0.399306	144	0.0187742	0.746999	5.8e-14	1.50095	window
MR1:chr09:789257	9	789257	1.47e-18	0.378472	144	0.0187742	0.746769	5.8e-14	1.53954	window
MR1:chr09:789267	9	789267	1.47e-18	0.378472	144	0.0187742	0.746769	5.8e-14	1.53954	window
MR1:chr09:789071	9	789071	1.47e-18	0.378472	144	0.0187742	0.746646	5.8e-14	1.53925	window
MR1:chr09:788793	9	788793	1.54e-18	0.378472	144	0.0187742	0.745501	5.91e-14	1.537	window
MR1:chr09:711141	9	711141	1.56e-18	0.378472	144	0.0187742	0.745341	5.91e-14	1.50483	window
MR1:chr09:942751	9	942751	1.6e-18	0.375	144	0.0187742	0.744699	5.92e-14	1.58473	window
MR1:chr09:1035644	9	1035644	1.66e-18	0.420139	144	0.0187742	0.743776	5.92e-14	1.51488	window
MR1:chr09:1016049	9	1016049	1.69e-18	0.409722	144	0.0187742	0.743377	5.92e-14	1.50377	window
MR1:chr09:712348	9	712348	1.7e-18	0.375	144	0.0187742	0.743141	5.92e-14	1.50682	window
MR1:chr09:712364	9	712364	1.7e-18	0.375	144	0.0187742	0.743141	5.92e-14	1.50682	window
MR1:chr09:788631	9	788631	1.78e-18	0.371528	144	0.0187742	0.742132	5.92e-14	1.51314	window
MR1:chr09:1034449	9	1034449	1.8e-18	0.40625	144	0.0187742	0.741741	5.92e-14	1.48891	window
MR1:chr09:1035729	9	1035729	1.86e-18	0.423611	144	0.0187742	0.741028	5.92e-14	1.50523	window
MR1:chr09:788485	9	788485	1.88e-18	0.364583	144	0.0187742	0.740686	5.92e-14	1.52911	window
MR1:chr09:954984	9	954984	1.92e-18	0.409722	144	0.0187742	0.740235	5.92e-14	1.53432	window
MR1:chr09:942720	9	942720	1.93e-18	0.378472	144	0.0187742	0.740113	5.92e-14	1.59166	window
MR1:chr09:788858	9	788858	1.94e-18	0.381944	144	0.0187742	0.739983	5.92e-14	1.53593	window
MR1:chr09:714415	9	714415	1.97e-18	0.378472	144	0.0187742	0.739626	5.92e-14	1.5104	window
MR1:chr09:714336	9	714336	1.99e-18	0.378472	144	0.0187742	0.739402	5.92e-14	1.50802	window
MR1:chr09:1031435	9	1031435	2.04e-18	0.392361	144	0.0187742	0.738754	5.92e-14	1.54675	window
MR1:chr09:955350	9	955350	2.06e-18	0.402778	144	0.0187742	0.738527	5.92e-14	1.54218	window
MR1:chr09:710934	9	710934	2.08e-18	0.395833	144	0.0187742	0.738331	5.92e-14	1.48599	window
MR1:chr09:936650	9	936650	2.1e-18	0.40625	144	0.0187742	0.738064	5.92e-14	1.5668	window
MR1:chr09:1030708	9	1030708	2.1e-18	0.385417	144	0.0187742	0.738041	5.92e-14	1.5132	window
MR1:chr09:788296	9	788296	2.13e-18	0.357639	144	0.0187742	0.737783	5.92e-14	1.54868	window
MR1:chr09:1013701	9	1013701	2.13e-18	0.385417	144	0.0187742	0.737751	5.92e-14	1.51422	window
MR1:chr09:713786	9	713786	2.15e-18	0.375	144	0.0187742	0.73753	5.92e-14	1.50258	window
MR1:chr09:956326	9	956326	2.21e-18	0.423611	144	0.0187742	0.736795	5.99e-14	1.51247	window
MR1:chr09:713857	9	713857	2.23e-18	0.371528	144	0.0187742	0.736605	5.99e-14	1.5128	window
MR1:chr09:788389	9	788389	2.26e-18	0.357639	144	0.0187742	0.73634	5.99e-14	1.54657	window
MR1:chr09:789329	9	789329	2.3e-18	0.378472	144	0.0187742	0.73584	6.01e-14	1.51642	window
MR1:chr09:788412	9	788412	2.32e-18	0.350694	144	0.0187742	0.735705	6.01e-14	1.55226	window
MR1:chr09:789388	9	789388	2.34e-18	0.378472	144	0.0187742	0.735416	6.01e-14	1.51489	window
MR1:chr09:788872	9	788872	2.4e-18	0.378472	144	0.0187742	0.734828	6.02e-14	1.54184	window
MR1:chr09:788903	9	788903	2.4e-18	0.378472	144	0.0187742	0.734828	6.02e-14	1.54184	window
MR1:chr09:714013	9	714013	2.49e-18	0.368056	144	0.0187742	0.733932	6.05e-14	1.51927	window
MR1:chr09:696797	9	696797	2.5e-18	0.409722	144	0.0187742	0.733847	6.05e-14	1.48049	window
MR1:chr09:982581	9	982581	2.51e-18	0.427083	144	0.0187742	0.73376	6.05e-14	1.5019	window
MR1:chr09:942601	9	942601	2.56e-18	0.392361	144	0.0187742	0.733255	6.05e-14	1.56114	window
MR1:chr09:1035948	9	1035948	2.59e-18	0.392361	144	0.0187742	0.732974	6.05e-14	1.47967	window
MR1:chr09:714405	9	714405	2.62e-18	0.381944	144	0.0187742	0.732772	6.05e-14	1.50669	window
MR1:chr09:788402	9	788402	2.66e-18	0.354167	144	0.0187742	0.732413	6.05e-14	1.53834	window
MR1:chr09:787950	9	787950	2.69e-18	0.371528	144	0.0187742	0.732131	6.05e-14	1.51695	window
MR1:chr09:788539	9	788539	2.79e-18	0.371528	144	0.0187742	0.731238	6.05e-14	1.51628	window
MR1:chr09:788541	9	788541	2.79e-18	0.371528	144	0.0187742	0.731238	6.05e-14	1.51628	window
MR1:chr09:1034146	9	1034146	2.79e-18	0.427083	144	0.0187742	0.731207	6.05e-14	1.48149	window
MR1:chr09:999414	9	999414	2.8e-18	0.402778	144	0.0187742	0.731116	6.05e-14	1.51813	window
MR1:chr09:714483	9	714483	2.87e-18	0.381944	144	0.0187742	0.730569	6.05e-14	1.50273	window
MR1:chr09:788354	9	788354	2.89e-18	0.354167	144	0.0187742	0.730368	6.05e-14	1.54965	window
MR1:chr09:1031906	9	1031906	2.9e-18	0.409722	144	0.0187742	0.73027	6.05e-14	1.51163	window
MR1:chr09:711077	9	711077	2.95e-18	0.378472	144	0.0187742	0.72987	6.05e-14	1.49971	window
MR1:chr09:711115	9	711115	2.95e-18	0.378472	144	0.0187742	0.72987	6.05e-14	1.49971	window
MR1:chr09:788523	9	788523	2.96e-18	0.378472	144	0.0187742	0.729809	6.05e-14	1.50905	window
MR1:chr09:698870	9	698870	2.98e-18	0.40625	144	0.0187742	0.729678	6.05e-14	1.48801	window
MR1:chr09:788849	9	788849	2.99e-18	0.378472	144	0.0187742	0.729606	6.05e-14	1.53399	window
MR1:chr09:714545	9	714545	3.02e-18	0.381944	144	0.0187742	0.729361	6.05e-14	1.49934	window
MR1:chr09:788860	9	788860	3.02e-18	0.385417	144	0.0187742	0.729316	6.05e-14	1.52853	window
MR1:chr09:1025359	9	1025359	3.09e-18	0.399306	144	0.0187742	0.728806	6.12e-14	1.50926	window
MR1:chr09:715194	9	715194	3.11e-18	0.399306	144	0.0187742	0.728608	6.12e-14	1.50281	window
MR1:chr09:714968	9	714968	3.19e-18	0.388889	144	0.0187742	0.727995	6.23e-14	1.5049	window
MR1:chr09:1036118	9	1036118	3.27e-18	0.395833	144	0.0187742	0.727415	6.32e-14	1.48733	window
MR1:chr09:934598	9	934598	3.36e-18	0.413194	144	0.0187742	0.726802	6.38e-14	1.54107	window
MR1:chr09:892510	9	892510	3.38e-18	0.447917	144	0.0187742	0.726599	6.38e-14	1.64705	window
MR1:chr09:955507	9	955507	3.39e-18	0.409722	144	0.0187742	0.726522	6.38e-14	1.54518	window
MR1:chr09:960265	9	960265	3.42e-18	0.4375	144	0.0187742	0.72636	6.38e-14	1.4843	window
MR1:chr09:789414	9	789414	3.48e-18	0.375	144	0.0187742	0.725902	6.44e-14	1.51502	window
MR1:chr09:1022433	9	1022433	3.5e-18	0.399306	144	0.0187742	0.725761	6.44e-14	1.50571	window
MR1:chr09:1031915	9	1031915	3.65e-18	0.409722	144	0.0187742	0.724771	6.65e-14	1.47801	window
MR1:chr09:1037922	9	1037922	3.7e-18	0.40625	144	0.0187742	0.724431	6.69e-14	1.47226	window
MR1:chr09:893292	9	893292	3.77e-18	0.434028	144	0.0187742	0.724022	6.7e-14	1.61076	window
MR1:chr09:998322	9	998322	3.78e-18	0.399306	144	0.0187742	0.723969	6.7e-14	1.50493	window
MR1:chr09:714614	9	714614	3.8e-18	0.375	144	0.0187742	0.723837	6.7e-14	1.51405	window
MR1:chr09:955419	9	955419	3.83e-18	0.40625	144	0.0187742	0.723601	6.71e-14	1.56149	window
MR1:chr09:1024496	9	1024496	3.91e-18	0.409722	144	0.0187742	0.723148	6.74e-14	1.51713	window
MR1:chr09:697687	9	697687	3.91e-18	0.409722	144	0.0187742	0.723106	6.74e-14	1.46973	window
MR1:chr09:998580	9	998580	4e-18	0.416667	144	0.0187742	0.722614	6.75e-14	1.52878	window
MR1:chr09:981131	9	981131	4.02e-18	0.427083	144	0.0187742	0.722463	6.75e-14	1.43171	window
MR1:chr09:936940	9	936940	4.03e-18	0.409722	144	0.0187742	0.722407	6.75e-14	1.55329	window
MR1:chr09:710006	9	710006	4.04e-18	0.385417	144	0.0187742	0.722338	6.75e-14	1.48418	window
MR1:chr09:787317	9	787317	4.08e-18	0.381944	144	0.0187742	0.722138	6.76e-14	1.55391	window
MR1:chr09:957172	9	957172	4.16e-18	0.430556	144	0.0187742	0.721628	6.81e-14	1.48804	window
MR1:chr09:956367	9	956367	4.17e-18	0.434028	144	0.0187742	0.721581	6.81e-14	1.51284	window
MR1:chr09:714224	9	714224	4.22e-18	0.381944	144	0.0187742	0.721293	6.85e-14	1.47986	window
MR1:chr09:756479	9	756479	4.27e-18	0.4375	144	0.0187742	0.721043	6.87e-14	1.43712	window
MR1:chr09:709597	9	709597	4.32e-18	0.399306	144	0.0187742	0.720738	6.9e-14	1.47528	window
MR1:chr09:788280	9	788280	4.38e-18	0.357639	144	0.0187742	0.7204	6.95e-14	1.54275	window
MR1:chr09:955381	9	955381	4.51e-18	0.413194	144	0.0187742	0.719721	7.1e-14	1.54089	window
MR1:chr09:714572	9	714572	4.56e-18	0.381944	144	0.0187742	0.719471	7.13e-14	1.50119	window
MR1:chr09:1014654	9	1014654	4.63e-18	0.375	144	0.0187742	0.719095	7.19e-14	1.50008	window
MR1:chr09:689474	9	689474	4.71e-18	0.381944	144	0.0187742	0.718694	7.19e-14	1.47812	window
MR1:chr09:687905	9	687905	4.73e-18	0.409722	144	0.0187742	0.718594	7.19e-14	1.51715	window
MR1:chr09:981838	9	981838	4.76e-18	0.430556	144	0.0187742	0.718438	7.19e-14	1.45845	window
MR1:chr09:714707	9	714707	4.76e-18	0.388889	144	0.0187742	0.718416	7.19e-14	1.51297	window
MR1:chr09:709284	9	709284	4.95e-18	0.388889	144	0.0187742	0.71751	7.42e-14	1.48034	window
MR1:chr09:1034128	9	1034128	5.01e-18	0.427083	144	0.0187742	0.717219	7.46e-14	1.47902	window
MR1:chr09:955441	9	955441	5.07e-18	0.409722	144	0.0187742	0.716954	7.48e-14	1.55831	window
MR1:chr09:1037893	9	1037893	5.13e-18	0.430556	144	0.0187742	0.716645	7.48e-14	1.48047	window
MR1:chr09:940472	9	940472	5.14e-18	0.40625	144	0.0187742	0.716604	7.48e-14	1.49214	window
MR1:chr09:715245	9	715245	5.18e-18	0.381944	144	0.0187742	0.716421	7.48e-14	1.50032	window
MR1:chr09:893646	9	893646	5.19e-18	0.451389	144	0.0187742	0.716372	7.48e-14	1.64464	window
MR1:chr09:1031676	9	1031676	5.26e-18	0.416667	144	0.0187742	0.716061	7.53e-14	1.51231	window
MR1:chr09:787773	9	787773	5.4e-18	0.371528	144	0.0187742	0.715442	7.64e-14	1.52968	window
MR1:chr09:714576	9	714576	5.44e-18	0.375	144	0.0187742	0.715267	7.64e-14	1.50231	window
MR1:chr09:936625	9	936625	5.47e-18	0.413194	144	0.0187742	0.71512	7.64e-14	1.55103	window
MR1:chr09:710092	9	710092	5.48e-18	0.395833	144	0.0187742	0.715088	7.64e-14	1.46916	window
MR1:chr09:789440	9	789440	5.57e-18	0.378472	144	0.0187742	0.714711	7.72e-14	1.50786	window
MR1:chr09:999401	9	999401	5.63e-18	0.402778	144	0.0187742	0.714442	7.76e-14	1.51447	window
MR1:chr09:711062	9	711062	5.75e-18	0.385417	144	0.0187742	0.713949	7.87e-14	1.48914	window
MR1:chr09:696547	9	696547	5.85e-18	0.413194	144	0.0187742	0.713516	7.92e-14	1.45954	window
MR1:chr09:789624	9	789624	5.86e-18	0.378472	144	0.0187742	0.713498	7.92e-14	1.50593	window
MR1:chr09:714180	9	714180	5.99e-18	0.378472	144	0.0187742	0.712951	8.06e-14	1.48029	window
MR1:chr09:787767	9	787767	6.09e-18	0.378472	144	0.0187742	0.712558	8.11e-14	1.52083	window
MR1:chr09:692711	9	692711	6.13e-18	0.416667	144	0.0187742	0.712401	8.11e-14	1.48075	window
MR1:chr09:710600	9	710600	6.14e-18	0.399306	144	0.0187742	0.712368	8.11e-14	1.47266	window
MR1:chr09:999694	9	999694	6.18e-18	0.454861	144	0.0187742	0.712213	8.11e-14	1.56817	window
MR1:chr09:953559	9	953559	6.26e-18	0.427083	144	0.0187742	0.711911	8.17e-14	1.53486	window
MR1:chr09:710100	9	710100	6.35e-18	0.399306	144	0.0187742	0.711585	8.23e-14	1.47035	window
MR1:chr09:788042	9	788042	6.46e-18	0.378472	144	0.0187742	0.711155	8.33e-14	1.50173	window
MR1:chr09:998305	9	998305	6.53e-18	0.385417	144	0.0187742	0.710908	8.37e-14	1.50143	window
MR1:chr09:789479	9	789479	6.74e-18	0.368056	144	0.0187742	0.710148	8.55e-14	1.51997	window
MR1:chr09:1016379	9	1016379	6.75e-18	0.392361	144	0.0187742	0.71014	8.55e-14	1.50099	window
MR1:chr09:675889	9	675889	6.79e-18	0.375	144	0.0187742	0.709995	8.55e-14	1.49503	window
MR1:chr09:998613	9	998613	6.99e-18	0.399306	144	0.0187742	0.709302	8.75e-14	1.52007	window
MR1:chr09:1016786	9	1016786	7.11e-18	0.385417	144	0.0187742	0.708899	8.81e-14	1.5145	window
MR1:chr09:995982	9	995982	7.18e-18	0.399306	144	0.0187742	0.708671	8.81e-14	1.48481	window
MR1:chr09:679378	9	679378	7.2e-18	0.399306	144	0.0187742	0.708583	8.81e-14	1.46483	window
MR1:chr09:788120	9	788120	7.22e-18	0.368056	144	0.0187742	0.708526	8.81e-14	1.50019	window
MR1:chr09:1014955	9	1014955	7.24e-18	0.388889	144	0.0187742	0.708478	8.81e-14	1.50508	window
MR1:chr09:787424	9	787424	7.55e-18	0.385417	144	0.0187742	0.707461	9.15e-14	1.543	window
MR1:chr09:714151	9	714151	8.21e-18	0.375	144	0.0187742	0.705473	9.86e-14	1.48105	window
MR1:chr09:788168	9	788168	8.23e-18	0.364583	144	0.0187742	0.705425	9.86e-14	1.5189	window
MR1:chr09:997922	9	997922	8.42e-18	0.388889	144	0.0187742	0.704894	1e-13	1.49297	window
MR1:chr09:788253	9	788253	8.5e-18	0.361111	144	0.0187742	0.704674	1e-13	1.50001	window
MR1:chr09:691795	9	691795	8.51e-18	0.40625	144	0.0187742	0.704631	1e-13	1.45132	window
MR1:chr09:756368	9	756368	8.7e-18	0.413194	144	0.0187742	0.704103	1.02e-13	1.44616	window
MR1:chr09:953581	9	953581	8.74e-18	0.4375	144	0.0187742	0.703997	1.02e-13	1.53723	window
MR1:chr09:959678	9	959678	8.9e-18	0.434028	144	0.0187742	0.703588	1.03e-13	1.47303	window
MR1:chr09:984585	9	984585	8.94e-18	0.447917	144	0.0187742	0.703467	1.03e-13	1.43407	window
MR1:chr09:692805	9	692805	9.37e-18	0.434028	144	0.0187742	0.702355	1.08e-13	1.45689	window
MR1:chr09:1013519	9	1013519	9.42e-18	0.447917	144	0.0187742	0.702238	1.08e-13	1.57079	window
MR1:chr09:932926	9	932926	9.49e-18	0.385417	144	0.0187742	0.70207	1.08e-13	1.54112	window
MR1:chr09:1033048	9	1033048	9.84e-18	0.409722	144	0.0187742	0.701197	1.11e-13	1.46272	window
MR1:chr09:675956	9	675956	9.86e-18	0.371528	144	0.0187742	0.701163	1.11e-13	1.49486	window
MR1:chr09:962981	9	962981	9.94e-18	0.427083	144	0.0187742	0.700971	1.11e-13	1.43754	window
MR1:chr09:1032980	9	1032980	1e-17	0.413194	144	0.0187742	0.700816	1.11e-13	1.44345	window
MR1:chr09:789632	9	789632	1e-17	0.388889	144	0.0187742	0.700749	1.11e-13	1.48818	window
MR1:chr09:788244	9	788244	1e-17	0.368056	144	0.0187742	0.700744	1.11e-13	1.50371	window
MR1:chr09:787743	9	787743	1.01e-17	0.378472	144	0.0187742	0.700516	1.11e-13	1.51357	window
MR1:chr09:954780	9	954780	1.02e-17	0.427083	144	0.0187742	0.700249	1.12e-13	1.5001	window
MR1:chr09:710498	9	710498	1.04e-17	0.392361	144	0.0187742	0.699969	1.13e-13	1.4804	window
MR1:chr09:787660	9	787660	1.04e-17	0.371528	144	0.0187742	0.699857	1.13e-13	1.49374	window
MR1:chr09:685012	9	685012	1.05e-17	0.378472	144	0.0187742	0.699591	1.13e-13	1.53492	window
MR1:chr09:980887	9	980887	1.06e-17	0.440972	144	0.0187742	0.699563	1.13e-13	1.43148	window
MR1:chr09:987444	9	987444	1.08e-17	0.427083	144	0.0187742	0.699079	1.15e-13	1.43724	window
MR1:chr09:686114	9	686114	1.08e-17	0.378472	144	0.0187742	0.698949	1.15e-13	1.51145	window
MR1:chr09:676570	9	676570	1.09e-17	0.399306	144	0.0187742	0.698739	1.15e-13	1.48871	window
MR1:chr09:709919	9	709919	1.09e-17	0.402778	144	0.0187742	0.698703	1.15e-13	1.46577	window
MR1:chr09:715019	9	715019	1.15e-17	0.395833	144	0.0187742	0.697448	1.21e-13	1.45734	window
MR1:chr09:1032905	9	1032905	1.18e-17	0.454861	144	0.0187742	0.696831	1.23e-13	1.45647	window
MR1:chr09:787301	9	787301	1.22e-17	0.378472	144	0.0187742	0.696172	1.26e-13	1.5528	window
MR1:chr09:685589	9	685589	1.25e-17	0.385417	144	0.0187742	0.695637	1.28e-13	1.47811	window
MR1:chr09:954814	9	954814	1.26e-17	0.427083	144	0.0187742	0.695443	1.29e-13	1.47869	window
MR1:chr09:934150	9	934150	1.28e-17	0.4375	144	0.0187742	0.69503	1.3e-13	1.52782	window
MR1:chr09:1013476	9	1013476	1.28e-17	0.40625	144	0.0187742	0.694985	1.3e-13	1.4961	window
MR1:chr09:935393	9	935393	1.3e-17	0.395833	144	0.0187742	0.694706	1.31e-13	1.53235	window
MR1:chr09:956149	9	956149	1.3e-17	0.458333	144	0.0187742	0.694634	1.31e-13	1.51336	window
MR1:chr09:987459	9	987459	1.33e-17	0.423611	144	0.0187742	0.69407	1.33e-13	1.44239	window
MR1:chr09:990469	9	990469	1.48e-17	0.454861	144	0.0187742	0.691586	1.48e-13	1.4874	window
MR1:chr09:1000836	9	1000836	1.5e-17	0.413194	144	0.0187742	0.691284	1.49e-13	1.47328	window
MR1:chr09:1038413	9	1038413	1.52e-17	0.423611	144	0.0187742	0.691021	1.5e-13	1.47593	window
MR1:chr09:756457	9	756457	1.53e-17	0.420139	144	0.0187742	0.690812	1.5e-13	1.407	window
MR1:chr09:997941	9	997941	1.53e-17	0.392361	144	0.0187742	0.69076	1.5e-13	1.48096	window
MR1:chr09:710482	9	710482	1.53e-17	0.381944	144	0.0187742	0.690751	1.5e-13	1.48603	window
MR1:chr09:1025254	9	1025254	1.54e-17	0.392361	144	0.0187742	0.690599	1.5e-13	1.51607	window
MR1:chr09:986182	9	986182	1.55e-17	0.4375	144	0.0187742	0.690506	1.5e-13	1.42775	window
MR1:chr09:1022055	9	1022055	1.56e-17	0.392361	144	0.0187742	0.69032	1.5e-13	1.48185	window
MR1:chr09:964731	9	964731	1.57e-17	0.444444	144	0.0187742	0.69029	1.5e-13	1.44823	window
MR1:chr09:933246	9	933246	1.59e-17	0.399306	144	0.0187742	0.689888	1.52e-13	1.58535	window
MR1:chr09:987462	9	987462	1.63e-17	0.427083	144	0.0187742	0.689275	1.55e-13	1.44337	window
MR1:chr09:685007	9	685007	1.69e-17	0.378472	144	0.0187742	0.688438	1.6e-13	1.51902	window
MR1:chr09:1022113	9	1022113	1.72e-17	0.381944	144	0.0187742	0.688065	1.62e-13	1.50021	window
MR1:chr09:762048	9	762048	1.73e-17	0.440972	144	0.0187742	0.687951	1.62e-13	1.45083	window
MR1:chr09:955462	9	955462	1.78e-17	0.413194	144	0.0187742	0.687338	1.66e-13	1.5333	window
MR1:chr09:787765	9	787765	1.78e-17	0.378472	144	0.0187742	0.687233	1.66e-13	1.50848	window
MR1:chr09:944153	9	944153	1.79e-17	0.416667	144	0.0187742	0.687107	1.66e-13	1.52997	window
MR1:chr09:892488	9	892488	1.82e-17	0.451389	144	0.0187742	0.686809	1.67e-13	1.5764	window
MR1:chr09:1038552	9	1038552	1.86e-17	0.395833	144	0.0187742	0.686233	1.71e-13	1.44927	window
MR1:chr09:1012951	9	1012951	1.87e-17	0.392361	144	0.0187742	0.686103	1.71e-13	1.51551	window
MR1:chr09:964764	9	964764	1.88e-17	0.4375	144	0.0187742	0.686043	1.71e-13	1.43283	window
MR1:chr09:1000840	9	1000840	1.91e-17	0.420139	144	0.0187742	0.68564	1.72e-13	1.47405	window
MR1:chr09:1036404	9	1036404	1.91e-17	0.413194	144	0.0187742	0.685623	1.72e-13	1.45615	window
MR1:chr09:701464	9	701464	1.91e-17	0.423611	144	0.0187742	0.68557	1.72e-13	1.49836	window
MR1:chr09:709817	9	709817	1.95e-17	0.395833	144	0.0187742	0.685091	1.75e-13	1.46514	window
MR1:chr09:1020951	9	1020951	1.99e-17	0.381944	144	0.0187742	0.684641	1.77e-13	1.4731	window
MR1:chr09:676313	9	676313	2e-17	0.378472	144	0.0187742	0.684595	1.77e-13	1.47145	window
MR1:chr09:988854	9	988854	2.04e-17	0.4375	144	0.0187742	0.68414	1.8e-13	1.4201	window
MR1:chr09:952202	9	952202	2.05e-17	0.427083	144	0.0187742	0.68395	1.81e-13	1.43778	window
MR1:chr09:999364	9	999364	2.06e-17	0.399306	144	0.0187742	0.683842	1.81e-13	1.48793	window
MR1:chr09:761993	9	761993	2.08e-17	0.444444	144	0.0187742	0.683677	1.82e-13	1.44599	window
MR1:chr09:959741	9	959741	2.15e-17	0.440972	144	0.0187742	0.682827	1.88e-13	1.48179	window
MR1:chr09:1031276	9	1031276	2.18e-17	0.416667	144	0.0187742	0.682557	1.89e-13	1.47017	window
MR1:chr09:1025188	9	1025188	2.21e-17	0.378472	144	0.0187742	0.682241	1.91e-13	1.49765	window
MR1:chr09:689757	9	689757	2.26e-17	0.385417	144	0.0187742	0.68166	1.95e-13	1.46777	window
MR1:chr09:715474	9	715474	2.32e-17	0.392361	144	0.0187742	0.681065	1.99e-13	1.49935	window
MR1:chr09:986758	9	986758	2.36e-17	0.447917	144	0.0187742	0.680721	2.01e-13	1.4191	window
MR1:chr09:715506	9	715506	2.48e-17	0.392361	144	0.0187742	0.679571	2.11e-13	1.49427	window
MR1:chr09:955566	9	955566	2.5e-17	0.479167	144	0.0187742	0.679364	2.12e-13	1.57801	window
MR1:chr09:698209	9	698209	2.56e-17	0.40625	144	0.0187742	0.678775	2.16e-13	1.42161	window
MR1:chr09:1031626	9	1031626	2.64e-17	0.423611	144	0.0187742	0.678054	2.22e-13	1.44699	window
MR1:chr09:1036383	9	1036383	2.66e-17	0.416667	144	0.0187742	0.677886	2.22e-13	1.45062	window
MR1:chr09:674722	9	674722	2.67e-17	0.447917	144	0.0187742	0.677847	2.22e-13	1.50857	window
MR1:chr09:684997	9	684997	2.68e-17	0.371528	144	0.0187742	0.677697	2.22e-13	1.51216	window
MR1:chr09:934479	9	934479	2.69e-17	0.4375	144	0.0187742	0.677628	2.22e-13	1.51038	window
MR1:chr09:967590	9	967590	2.69e-17	0.451389	144	0.0187742	0.677624	2.22e-13	1.43466	window
MR1:chr09:984705	9	984705	2.71e-17	0.444444	144	0.0187742	0.677501	2.23e-13	1.41434	window
MR1:chr09:933012	9	933012	2.75e-17	0.40625	144	0.0187742	0.677107	2.25e-13	1.5568	window
MR1:chr09:701699	9	701699	2.76e-17	0.440972	144	0.0187742	0.677008	2.25e-13	1.51298	window
MR1:chr09:676894	9	676894	2.77e-17	0.409722	144	0.0187742	0.676998	2.25e-13	1.49327	window
MR1:chr09:1013066	9	1013066	2.8e-17	0.454861	144	0.0187742	0.676687	2.27e-13	1.45972	window
MR1:chr09:789702	9	789702	2.83e-17	0.413194	144	0.0187742	0.676433	2.29e-13	1.43014	window
MR1:chr09:761474	9	761474	2.88e-17	0.434028	144	0.0187742	0.676044	2.32e-13	1.44446	window
MR1:chr09:998471	9	998471	2.89e-17	0.413194	144	0.0187742	0.675986	2.32e-13	1.44142	window
MR1:chr09:676303	9	676303	2.94e-17	0.381944	144	0.0187742	0.675605	2.35e-13	1.46568	window
MR1:chr09:955655	9	955655	2.99e-17	0.423611	144	0.0187742	0.675172	2.38e-13	1.501	window
MR1:chr09:990534	9	990534	3.04e-17	0.454861	144	0.0187742	0.674802	2.41e-13	1.48296	window
MR1:chr09:703142	9	703142	3.1e-17	0.413194	144	0.0187742	0.674374	2.45e-13	1.52584	window
MR1:chr09:692894	9	692894	3.14e-17	0.423611	144	0.0187742	0.674075	2.46e-13	1.41278	window
MR1:chr09:981059	9	981059	3.14e-17	0.420139	144	0.0187742	0.674056	2.46e-13	1.39689	window
MR1:chr09:987245	9	987245	3.23e-17	0.423611	144	0.0187742	0.673369	2.53e-13	1.41633	window
MR1:chr09:676053	9	676053	3.27e-17	0.392361	144	0.0187742	0.673114	2.55e-13	1.46491	window
MR1:chr09:932920	9	932920	3.31e-17	0.392361	144	0.0187742	0.672857	2.57e-13	1.52595	window
MR1:chr09:692652	9	692652	3.35e-17	0.465278	144	0.0187742	0.672576	2.59e-13	1.46555	window
MR1:chr09:999706	9	999706	3.42e-17	0.454861	144	0.0187742	0.672067	2.63e-13	1.52703	window
MR1:chr09:678760	9	678760	3.42e-17	0.399306	144	0.0187742	0.672042	2.63e-13	1.455	window
MR1:chr09:701736	9	701736	3.49e-17	0.434028	144	0.0187742	0.671599	2.67e-13	1.45726	window
MR1:chr09:787244	9	787244	3.67e-17	0.40625	144	0.0187742	0.67041	2.8e-13	1.46918	window
MR1:chr09:965154	9	965154	3.72e-17	0.4375	144	0.0187742	0.670102	2.83e-13	1.45746	window
MR1:chr09:762116	9	762116	3.75e-17	0.440972	144	0.0187742	0.669911	2.84e-13	1.43926	window
MR1:chr09:703146	9	703146	3.82e-17	0.416667	144	0.0187742	0.669535	2.87e-13	1.52526	window
MR1:chr09:679126	9	679126	3.82e-17	0.413194	144	0.0187742	0.669515	2.87e-13	1.45721	window
MR1:chr09:1013154	9	1013154	3.86e-17	0.395833	144	0.0187742	0.669275	2.89e-13	1.47299	window
MR1:chr09:701694	9	701694	3.97e-17	0.4375	144	0.0187742	0.668612	2.97e-13	1.51165	window
MR1:chr09:680143	9	680143	4.08e-17	0.427083	144	0.0187742	0.667994	3.04e-13	1.45162	window
MR1:chr09:892776	9	892776	4.16e-17	0.454861	144	0.0187742	0.667541	3.09e-13	1.63509	window
MR1:chr09:892778	9	892778	4.31e-17	0.458333	144	0.0187742	0.666696	3.19e-13	1.62088	window
MR1:chr09:964991	9	964991	4.33e-17	0.440972	144	0.0187742	0.666635	3.19e-13	1.4539	window
MR1:chr09:1038737	9	1038737	4.43e-17	0.385417	144	0.0187742	0.666077	3.26e-13	1.46957	window
MR1:chr09:789664	9	789664	4.5e-17	0.399306	144	0.0187742	0.665708	3.3e-13	1.47544	window
MR1:chr09:700760	9	700760	4.53e-17	0.454861	144	0.0187742	0.66555	3.31e-13	1.45395	window
MR1:chr09:701567	9	701567	4.63e-17	0.423611	144	0.0187742	0.665061	3.37e-13	1.44101	window
MR1:chr09:761428	9	761428	4.68e-17	0.447917	144	0.0187742	0.664825	3.39e-13	1.41514	window
MR1:chr09:1038719	9	1038719	4.71e-17	0.381944	144	0.0187742	0.664647	3.41e-13	1.45347	window
MR1:chr09:684825	9	684825	4.73e-17	0.423611	144	0.0187742	0.664569	3.41e-13	1.50794	window
MR1:chr09:764617	9	764617	4.75e-17	0.479167	144	0.0187742	0.664467	3.41e-13	1.40403	window
MR1:chr09:685705	9	685705	4.98e-17	0.399306	144	0.0187742	0.66339	3.56e-13	1.45142	window
MR1:chr09:755284	9	755284	5.01e-17	0.451389	144	0.0187742	0.663252	3.57e-13	1.38007	window
MR1:chr09:1038740	9	1038740	5.41e-17	0.381944	144	0.0187742	0.661494	3.84e-13	1.47485	window
MR1:chr09:965020	9	965020	5.49e-17	0.444444	144	0.0187742	0.661135	3.89e-13	1.45188	window
MR1:chr09:965271	9	965271	5.53e-17	0.447917	144	0.0187742	0.660986	3.9e-13	1.47875	window
MR1:chr09:998337	9	998337	5.56e-17	0.434028	144	0.0187742	0.660836	3.92e-13	1.42848	window
MR1:chr09:755637	9	755637	5.68e-17	0.434028	144	0.0187742	0.660367	3.98e-13	1.39364	window
MR1:chr09:762112	9	762112	5.69e-17	0.4375	144	0.0187742	0.660311	3.98e-13	1.43629	window
MR1:chr09:701782	9	701782	5.74e-17	0.430556	144	0.0187742	0.66011	4e-13	1.42805	window
MR1:chr09:1017107	9	1017107	5.79e-17	0.40625	144	0.0187742	0.659927	4.02e-13	1.44286	window
MR1:chr09:995057	9	995057	5.81e-17	0.409722	144	0.0187742	0.659835	4.03e-13	1.4762	window
MR1:chr09:683913	9	683913	5.84e-17	0.402778	144	0.0187742	0.659715	4.04e-13	1.4937	window
MR1:chr09:754226	9	754226	5.96e-17	0.451389	144	0.0187742	0.659264	4.1e-13	1.37111	window
MR1:chr09:971877	9	971877	6.02e-17	0.4375	144	0.0187742	0.658998	4.14e-13	1.41197	window
MR1:chr09:701417	9	701417	6.14e-17	0.451389	144	0.0187742	0.658556	4.2e-13	1.44052	window
MR1:chr09:961996	9	961996	6.16e-17	0.4375	144	0.0187742	0.658502	4.2e-13	1.46268	window
MR1:chr09:996221	9	996221	6.35e-17	0.416667	144	0.0187742	0.657781	4.32e-13	1.44742	window
MR1:chr09:934605	9	934605	6.48e-17	0.454861	144	0.0187742	0.657318	4.4e-13	1.53266	window
MR1:chr09:990413	9	990413	6.56e-17	0.447917	144	0.0187742	0.65704	4.43e-13	1.47572	window
MR1:chr09:756558	9	756558	6.57e-17	0.461806	144	0.0187742	0.656994	4.43e-13	1.39513	window
MR1:chr09:702367	9	702367	6.61e-17	0.430556	144	0.0187742	0.65687	4.44e-13	1.4489	window
MR1:chr09:764958	9	764958	6.67e-17	0.475694	144	0.0187742	0.656646	4.47e-13	1.41889	window
MR1:chr09:988273	9	988273	6.93e-17	0.454861	144	0.0187742	0.65579	4.63e-13	1.39268	window
MR1:chr09:753741	9	753741	6.96e-17	0.430556	144	0.0187742	0.655696	4.63e-13	1.40158	window
MR1:chr09:715516	9	715516	7.24e-17	0.392361	144	0.0187742	0.654791	4.81e-13	1.46407	window
MR1:chr09:701787	9	701787	7.39e-17	0.427083	144	0.0187742	0.65431	4.89e-13	1.43136	window
MR1:chr09:680855	9	680855	7.62e-17	0.40625	144	0.0187742	0.653596	5.03e-13	1.49286	window
MR1:chr09:983043	9	983043	7.75e-17	0.434028	144	0.0187742	0.653217	5.1e-13	1.40215	window
MR1:chr09:702750	9	702750	7.82e-17	0.40625	144	0.0187742	0.653014	5.12e-13	1.45094	window
MR1:chr09:944126	9	944126	7.83e-17	0.444444	144	0.0187742	0.652982	5.12e-13	1.48235	window
MR1:chr09:764283	9	764283	7.95e-17	0.444444	144	0.0187742	0.65265	5.18e-13	1.44662	window
MR1:chr09:1013040	9	1013040	8.02e-17	0.434028	144	0.0187742	0.65244	5.21e-13	1.46192	window
MR1:chr09:991868	9	991868	8.05e-17	0.423611	144	0.0187742	0.652356	5.22e-13	1.50505	window
MR1:chr09:701784	9	701784	8.07e-17	0.427083	144	0.0187742	0.652292	5.22e-13	1.42708	window
MR1:chr09:700772	9	700772	8.17e-17	0.458333	144	0.0187742	0.652019	5.26e-13	1.43022	window
MR1:chr09:1012373	9	1012373	8.29e-17	0.395833	144	0.0187742	0.651683	5.33e-13	1.55561	window
MR1:chr09:708530	9	708530	8.36e-17	0.395833	144	0.0187742	0.651477	5.34e-13	1.43698	window
MR1:chr09:789656	9	789656	8.36e-17	0.388889	144	0.0187742	0.651474	5.34e-13	1.47417	window
MR1:chr09:987914	9	987914	8.48e-17	0.440972	144	0.0187742	0.65115	5.41e-13	1.39227	window
MR1:chr09:765303	9	765303	8.67e-17	0.447917	144	0.0187742	0.650646	5.51e-13	1.40413	window
MR1:chr09:959866	9	959866	8.73e-17	0.420139	144	0.0187742	0.650489	5.53e-13	1.44811	window
MR1:chr09:954743	9	954743	8.84e-17	0.440972	144	0.0187742	0.650217	5.58e-13	1.46337	window
MR1:chr09:962388	9	962388	8.93e-17	0.440972	144	0.0187742	0.649976	5.63e-13	1.39936	window
MR1:chr09:979031	9	979031	8.96e-17	0.434028	144	0.0187742	0.649906	5.63e-13	1.38997	window
MR1:chr09:1016989	9	1016989	9.11e-17	0.395833	144	0.0187742	0.649522	5.7e-13	1.4387	window
MR1:chr09:965078	9	965078	9.13e-17	0.434028	144	0.0187742	0.649471	5.7e-13	1.45883	window
MR1:chr09:789692	9	789692	9.26e-17	0.40625	144	0.0187742	0.649158	5.76e-13	1.43075	window
MR1:chr09:765070	9	765070	9.49e-17	0.444444	144	0.0187742	0.648601	5.89e-13	1.40281	window
MR1:chr09:702567	9	702567	9.56e-17	0.413194	144	0.0187742	0.648411	5.92e-13	1.45676	window
MR1:chr09:789687	9	789687	9.96e-17	0.40625	144	0.0187742	0.647494	6.13e-13	1.46713	window
MR1:chr09:702570	9	702570	9.96e-17	0.409722	144	0.0187742	0.647483	6.13e-13	1.46324	window
MR1:chr09:975438	9	975438	1.01e-16	0.4375	144	0.0187742	0.647263	6.18e-13	1.45994	window
MR1:chr09:702428	9	702428	1.01e-16	0.409722	144	0.0187742	0.647187	6.18e-13	1.46092	window
MR1:chr09:1074453	9	1074453	1.02e-16	0.4375	144	0.0187742	0.646846	6.26e-13	1.4044	window
MR1:chr09:675643	9	675643	1.03e-16	0.413194	144	0.0187742	0.646772	6.26e-13	1.48764	window
MR1:chr09:702347	9	702347	1.03e-16	0.430556	144	0.0187742	0.646628	6.27e-13	1.44981	window
MR1:chr09:1013055	9	1013055	1.04e-16	0.395833	144	0.0187742	0.646606	6.27e-13	1.47144	window
MR1:chr09:960362	9	960362	1.05e-16	0.430556	144	0.0187742	0.646288	6.34e-13	1.44323	window
MR1:chr09:994979	9	994979	1.06e-16	0.399306	144	0.0187742	0.646134	6.37e-13	1.47546	window
MR1:chr09:765652	9	765652	1.08e-16	0.420139	144	0.0187742	0.645616	6.49e-13	1.42042	window
MR1:chr09:956081	9	956081	1.1e-16	0.479167	144	0.0187742	0.645265	6.58e-13	1.5518	window
MR1:chr09:753375	9	753375	1.13e-16	0.440972	144	0.0187742	0.644517	6.77e-13	1.38861	window
MR1:chr09:789766	9	789766	1.14e-16	0.434028	144	0.0187742	0.644472	6.77e-13	1.41445	window
MR1:chr09:765354	9	765354	1.15e-16	0.427083	144	0.0187742	0.644112	6.86e-13	1.41757	window
MR1:chr09:983582	9	983582	1.16e-16	0.444444	144	0.0187742	0.644068	6.86e-13	1.3841	window
MR1:chr09:933085	9	933085	1.18e-16	0.395833	144	0.0187742	0.643616	6.98e-13	1.57496	window
MR1:chr09:991584	9	991584	1.2e-16	0.416667	144	0.0187742	0.643275	7.06e-13	1.44168	window
MR1:chr09:1078539	9	1078539	1.2e-16	0.46875	144	0.0187742	0.643225	7.06e-13	1.50679	window
MR1:chr09:687655	9	687655	1.21e-16	0.40625	144	0.0187742	0.643005	7.11e-13	1.44545	window
MR1:chr09:965113	9	965113	1.22e-16	0.434028	144	0.0187742	0.642778	7.16e-13	1.44649	window
MR1:chr09:997460	9	997460	1.24e-16	0.416667	144	0.0187742	0.64256	7.21e-13	1.4358	window
MR1:chr09:962054	9	962054	1.28e-16	0.447917	144	0.0187742	0.641765	7.45e-13	1.42832	window
MR1:chr09:959799	9	959799	1.29e-16	0.4375	144	0.0187742	0.641588	7.49e-13	1.44775	window
MR1:chr09:1012862	9	1012862	1.3e-16	0.399306	144	0.0187742	0.641437	7.52e-13	1.48256	window
MR1:chr09:762228	9	762228	1.32e-16	0.479167	144	0.0187742	0.641019	7.64e-13	1.36923	window
MR1:chr09:1012570	9	1012570	1.35e-16	0.395833	144	0.0187742	0.640606	7.76e-13	1.5231	window
MR1:chr09:1038090	9	1038090	1.37e-16	0.465278	144	0.0187742	0.640245	7.84e-13	1.39131	window
MR1:chr09:953615	9	953615	1.37e-16	0.451389	144	0.0187742	0.640206	7.84e-13	1.4716	window
MR1:chr09:1091953	9	1091953	1.37e-16	0.402778	144	0.0187742	0.640168	7.84e-13	1.4231	window
MR1:chr09:703244	9	703244	1.39e-16	0.409722	144	0.0187742	0.639826	7.94e-13	1.48763	window
MR1:chr09:764993	9	764993	1.4e-16	0.472222	144	0.0187742	0.639752	7.95e-13	1.39391	window
MR1:chr09:708183	9	708183	1.41e-16	0.392361	144	0.0187742	0.63954	7.99e-13	1.44647	window
MR1:chr09:991560	9	991560	1.42e-16	0.420139	144	0.0187742	0.639477	7.99e-13	1.44279	window
MR1:chr09:1078175	9	1078175	1.42e-16	0.395833	144	0.0187742	0.63947	7.99e-13	1.40219	window
MR1:chr09:765400	9	765400	1.43e-16	0.430556	144	0.0187742	0.639278	8.03e-13	1.41765	window
MR1:chr09:765257	9	765257	1.45e-16	0.454861	144	0.0187742	0.638907	8.15e-13	1.40856	window
MR1:chr09:990368	9	990368	1.46e-16	0.451389	144	0.0187742	0.638788	8.15e-13	1.47236	window
MR1:chr09:1012542	9	1012542	1.46e-16	0.399306	144	0.0187742	0.638779	8.15e-13	1.51197	window
MR1:chr09:701819	9	701819	1.47e-16	0.434028	144	0.0187742	0.638665	8.17e-13	1.41018	window
MR1:chr09:674705	9	674705	1.48e-16	0.461806	144	0.0187742	0.638457	8.22e-13	1.4977	window
MR1:chr09:1078826	9	1078826	1.51e-16	0.402778	144	0.0187742	0.637984	8.38e-13	1.4157	window
MR1:chr09:957545	9	957545	1.52e-16	0.4375	144	0.0187742	0.637912	8.38e-13	1.43157	window
MR1:chr09:674657	9	674657	1.53e-16	0.430556	144	0.0187742	0.63779	8.41e-13	1.464	window
MR1:chr09:995009	9	995009	1.54e-16	0.402778	144	0.0187742	0.63759	8.46e-13	1.46697	window
MR1:chr09:933114	9	933114	1.54e-16	0.385417	144	0.0187742	0.637533	8.46e-13	1.54847	window
MR1:chr09:715528	9	715528	1.59e-16	0.399306	144	0.0187742	0.636846	8.7e-13	1.45057	window
MR1:chr09:890937	9	890937	1.65e-16	0.465278	144	0.0187742	0.636047	8.99e-13	1.58484	window
MR1:chr09:985211	9	985211	1.66e-16	0.46875	144	0.0187742	0.635916	9.02e-13	1.36931	window
MR1:chr09:965540	9	965540	1.67e-16	0.447917	144	0.0187742	0.635684	9.09e-13	1.45449	window
MR1:chr09:960366	9	960366	1.72e-16	0.430556	144	0.0187742	0.635006	9.34e-13	1.43855	window
MR1:chr09:1012580	9	1012580	1.75e-16	0.399306	144	0.0187742	0.634715	9.44e-13	1.52088	window
MR1:chr09:966619	9	966619	1.77e-16	0.434028	144	0.0187742	0.63439	9.55e-13	1.41176	window
MR1:chr09:1013026	9	1013026	1.78e-16	0.430556	144	0.0187742	0.634231	9.6e-13	1.43854	window
MR1:chr09:941564	9	941564	1.82e-16	0.493056	144	0.0187742	0.633823	9.75e-13	1.39063	window
MR1:chr09:1083789	9	1083789	1.83e-16	0.409722	144	0.0187742	0.633672	9.77e-13	1.38849	window
MR1:chr09:700802	9	700802	1.83e-16	0.454861	144	0.0187742	0.633662	9.77e-13	1.42943	window
MR1:chr09:1073222	9	1073222	1.85e-16	0.440972	144	0.0187742	0.633461	9.83e-13	1.39194	window
MR1:chr09:890881	9	890881	1.95e-16	0.482639	144	0.0187742	0.632284	1.03e-12	1.54894	window
MR1:chr09:1011982	9	1011982	1.96e-16	0.381944	144	0.0187742	0.632131	1.04e-12	1.50837	window
MR1:chr09:1074435	9	1074435	1.98e-16	0.447917	144	0.0187742	0.631927	1.04e-12	1.37977	window
MR1:chr09:765664	9	765664	1.98e-16	0.416667	144	0.0187742	0.631914	1.04e-12	1.43844	window
MR1:chr09:1091924	9	1091924	1.98e-16	0.40625	144	0.0187742	0.631866	1.04e-12	1.41811	window
MR1:chr09:890893	9	890893	2e-16	0.479167	144	0.0187742	0.631613	1.05e-12	1.54107	window
MR1:chr09:765360	9	765360	2.01e-16	0.427083	144	0.0187742	0.631508	1.05e-12	1.41887	window
MR1:chr09:1075288	9	1075288	2.02e-16	0.392361	144	0.0187742	0.631443	1.05e-12	1.38567	window
MR1:chr09:968083	9	968083	2.03e-16	0.46875	144	0.0187742	0.631363	1.06e-12	1.37387	window
MR1:chr09:1012371	9	1012371	2.07e-16	0.399306	144	0.0187742	0.630888	1.08e-12	1.5197	window
MR1:chr09:997484	9	997484	2.09e-16	0.413194	144	0.0187742	0.630623	1.09e-12	1.44498	window
MR1:chr09:1038055	9	1038055	2.16e-16	0.434028	144	0.0187742	0.629905	1.12e-12	1.38517	window
MR1:chr09:764236	9	764236	2.18e-16	0.434028	144	0.0187742	0.629726	1.12e-12	1.41715	window
MR1:chr09:764242	9	764242	2.18e-16	0.434028	144	0.0187742	0.629726	1.12e-12	1.41715	window
MR1:chr09:961976	9	961976	2.18e-16	0.447917	144	0.0187742	0.629713	1.12e-12	1.43412	window
MR1:chr09:765610	9	765610	2.26e-16	0.423611	144	0.0187742	0.628852	1.16e-12	1.41674	window
MR1:chr09:752829	9	752829	2.28e-16	0.430556	144	0.0187742	0.628714	1.17e-12	1.38873	window
MR1:chr09:1091217	9	1091217	2.34e-16	0.402778	144	0.0187742	0.628141	1.19e-12	1.41762	window
MR1:chr09:997482	9	997482	2.38e-16	0.413194	144	0.0187742	0.627722	1.21e-12	1.43915	window
MR1:chr09:965162	9	965162	2.4e-16	0.434028	144	0.0187742	0.627571	1.21e-12	1.43843	window
MR1:chr09:965178	9	965178	2.4e-16	0.434028	144	0.0187742	0.627571	1.21e-12	1.43843	window
MR1:chr09:977852	9	977852	2.41e-16	0.4375	144	0.0187742	0.627432	1.22e-12	1.40571	window
MR1:chr09:891159	9	891159	2.46e-16	0.475694	144	0.0187742	0.626988	1.24e-12	1.53097	window
MR1:chr09:991236	9	991236	2.52e-16	0.465278	144	0.0187742	0.626416	1.27e-12	1.46216	window
MR1:chr09:1079230	9	1079230	2.57e-16	0.423611	144	0.0187742	0.626016	1.29e-12	1.41016	window
MR1:chr09:1094645	9	1094645	2.58e-16	0.40625	144	0.0187742	0.625909	1.29e-12	1.41308	window
MR1:chr09:765348	9	765348	2.6e-16	0.440972	144	0.0187742	0.625751	1.3e-12	1.37768	window
MR1:chr09:989860	9	989860	2.61e-16	0.423611	144	0.0187742	0.625696	1.3e-12	1.41526	window
MR1:chr09:680729	9	680729	2.61e-16	0.434028	144	0.0187742	0.625624	1.3e-12	1.42991	window
MR1:chr09:752834	9	752834	2.67e-16	0.430556	144	0.0187742	0.625118	1.33e-12	1.38472	window
MR1:chr09:684750	9	684750	2.72e-16	0.444444	144	0.0187742	0.624764	1.35e-12	1.49102	window
MR1:chr09:752814	9	752814	2.73e-16	0.434028	144	0.0187742	0.624608	1.35e-12	1.3891	window
MR1:chr09:703366	9	703366	2.75e-16	0.413194	144	0.0187742	0.624497	1.36e-12	1.45308	window
MR1:chr09:961242	9	961242	2.77e-16	0.413194	144	0.0187742	0.624355	1.36e-12	1.4148	window
MR1:chr09:701654	9	701654	2.77e-16	0.440972	144	0.0187742	0.624306	1.36e-12	1.40214	window
MR1:chr09:700635	9	700635	2.78e-16	0.458333	144	0.0187742	0.624225	1.36e-12	1.4026	window
MR1:chr09:965601	9	965601	2.86e-16	0.451389	144	0.0187742	0.623615	1.39e-12	1.42067	window
MR1:chr09:708051	9	708051	2.86e-16	0.413194	144	0.0187742	0.623612	1.39e-12	1.42474	window
MR1:chr09:1012326	9	1012326	2.86e-16	0.427083	144	0.0187742	0.623601	1.39e-12	1.49491	window
MR1:chr09:703279	9	703279	2.88e-16	0.413194	144	0.0187742	0.623468	1.4e-12	1.45652	window
MR1:chr09:1012824	9	1012824	2.92e-16	0.395833	144	0.0187742	0.623141	1.41e-12	1.47269	window
MR1:chr09:1013347	9	1013347	2.92e-16	0.399306	144	0.0187742	0.623125	1.41e-12	1.4138	window
MR1:chr09:1038665	9	1038665	2.92e-16	0.381944	144	0.0187742	0.623114	1.41e-12	1.39465	window
MR1:chr09:764273	9	764273	2.93e-16	0.440972	144	0.0187742	0.623068	1.41e-12	1.42085	window
MR1:chr09:985166	9	985166	2.94e-16	0.479167	144	0.0187742	0.622998	1.41e-12	1.33971	window
MR1:chr09:933107	9	933107	2.94e-16	0.420139	144	0.0187742	0.622957	1.41e-12	1.5858	window
MR1:chr09:761236	9	761236	2.99e-16	0.454861	144	0.0187742	0.622626	1.43e-12	1.39101	window
MR1:chr09:1094640	9	1094640	3e-16	0.40625	144	0.0187742	0.622503	1.43e-12	1.40807	window
MR1:chr09:991118	9	991118	3.01e-16	0.489583	144	0.0187742	0.622423	1.43e-12	1.45776	window
MR1:chr09:962023	9	962023	3.02e-16	0.434028	144	0.0187742	0.622384	1.43e-12	1.42532	window
MR1:chr09:1001271	9	1001271	3.02e-16	0.392361	144	0.0187742	0.622365	1.43e-12	1.42405	window
MR1:chr09:765392	9	765392	3.04e-16	0.423611	144	0.0187742	0.62223	1.44e-12	1.41323	window
MR1:chr09:764305	9	764305	3.11e-16	0.458333	144	0.0187742	0.621703	1.47e-12	1.41599	window
MR1:chr09:965337	9	965337	3.12e-16	0.451389	144	0.0187742	0.621646	1.47e-12	1.40505	window
MR1:chr09:975459	9	975459	3.14e-16	0.440972	144	0.0187742	0.621533	1.47e-12	1.43515	window
MR1:chr09:1081741	9	1081741	3.18e-16	0.423611	144	0.0187742	0.621216	1.49e-12	1.39767	window
MR1:chr09:756876	9	756876	3.23e-16	0.489583	144	0.0187742	0.620882	1.51e-12	1.3783	window
MR1:chr09:1041063	9	1041063	3.26e-16	0.409722	144	0.0187742	0.620655	1.52e-12	1.42627	window
MR1:chr09:707155	9	707155	3.29e-16	0.409722	144	0.0187742	0.620454	1.53e-12	1.46594	window
MR1:chr09:977891	9	977891	3.35e-16	0.451389	144	0.0187742	0.620042	1.56e-12	1.41599	window
MR1:chr09:757558	9	757558	3.35e-16	0.423611	144	0.0187742	0.620037	1.56e-12	1.41256	window
MR1:chr09:990676	9	990676	3.37e-16	0.458333	144	0.0187742	0.61991	1.56e-12	1.459	window
MR1:chr09:1082268	9	1082268	3.43e-16	0.416667	144	0.0187742	0.619548	1.58e-12	1.37918	window
MR1:chr09:753010	9	753010	3.45e-16	0.430556	144	0.0187742	0.619419	1.59e-12	1.36974	window
MR1:chr09:1012355	9	1012355	3.46e-16	0.413194	144	0.0187742	0.619329	1.59e-12	1.51051	window
MR1:chr09:990020	9	990020	3.53e-16	0.420139	144	0.0187742	0.618863	1.62e-12	1.44152	window
MR1:chr09:1074370	9	1074370	3.54e-16	0.465278	144	0.0187742	0.618792	1.62e-12	1.36743	window
MR1:chr09:1078089	9	1078089	3.58e-16	0.40625	144	0.0187742	0.61857	1.64e-12	1.40486	window
MR1:chr09:765057	9	765057	3.59e-16	0.46875	144	0.0187742	0.618505	1.64e-12	1.36908	window
MR1:chr09:765403	9	765403	3.59e-16	0.423611	144	0.0187742	0.618491	1.64e-12	1.40723	window
MR1:chr09:890935	9	890935	3.63e-16	0.472222	144	0.0187742	0.618262	1.65e-12	1.56506	window
MR1:chr09:890293	9	890293	3.66e-16	0.413194	144	0.0187742	0.618056	1.66e-12	1.6155	window
MR1:chr09:970615	9	970615	3.67e-16	0.420139	144	0.0187742	0.61798	1.66e-12	1.4152	window
MR1:chr09:1081545	9	1081545	3.75e-16	0.440972	144	0.0187742	0.617538	1.69e-12	1.41635	window
MR1:chr09:959900	9	959900	3.75e-16	0.423611	144	0.0187742	0.617508	1.69e-12	1.39949	window
MR1:chr09:977873	9	977873	3.77e-16	0.440972	144	0.0187742	0.617396	1.69e-12	1.389	window
MR1:chr09:890192	9	890192	3.78e-16	0.40625	144	0.0187742	0.617326	1.69e-12	1.6175	window
MR1:chr09:890198	9	890198	3.78e-16	0.40625	144	0.0187742	0.617326	1.69e-12	1.6175	window
MR1:chr09:702601	9	702601	3.79e-16	0.416667	144	0.0187742	0.617306	1.69e-12	1.43991	window
MR1:chr09:890347	9	890347	3.82e-16	0.420139	144	0.0187742	0.617086	1.71e-12	1.61015	window
MR1:chr09:890776	9	890776	3.84e-16	0.479167	144	0.0187742	0.617	1.71e-12	1.52156	window
MR1:chr09:961111	9	961111	3.88e-16	0.416667	144	0.0187742	0.616792	1.72e-12	1.42033	window
MR1:chr09:1041419	9	1041419	3.88e-16	0.395833	144	0.0187742	0.616738	1.72e-12	1.45645	window
MR1:chr09:747665	9	747665	3.92e-16	0.434028	144	0.0187742	0.616553	1.73e-12	1.39215	window
MR1:chr09:1038947	9	1038947	3.97e-16	0.350694	144	0.0187742	0.616236	1.75e-12	1.4348	window
MR1:chr09:765387	9	765387	3.98e-16	0.427083	144	0.0187742	0.616186	1.76e-12	1.41108	window
MR1:chr09:684610	9	684610	4e-16	0.423611	144	0.0187742	0.616072	1.76e-12	1.45442	window
MR1:chr09:1078977	9	1078977	4.02e-16	0.434028	144	0.0187742	0.61599	1.76e-12	1.38286	window
MR1:chr09:1038906	9	1038906	4.04e-16	0.357639	144	0.0187742	0.615845	1.77e-12	1.45117	window
MR1:chr09:1073473	9	1073473	4.09e-16	0.423611	144	0.0187742	0.615592	1.79e-12	1.43761	window
MR1:chr09:932280	9	932280	4.1e-16	0.472222	144	0.0187742	0.615549	1.79e-12	1.52066	window
MR1:chr09:890225	9	890225	4.15e-16	0.413194	144	0.0187742	0.615235	1.81e-12	1.612	window
MR1:chr09:977918	9	977918	4.21e-16	0.465278	144	0.0187742	0.614936	1.83e-12	1.38197	window
MR1:chr09:752943	9	752943	4.22e-16	0.4375	144	0.0187742	0.614901	1.83e-12	1.38423	window
MR1:chr09:990741	9	990741	4.27e-16	0.444444	144	0.0187742	0.614603	1.85e-12	1.44435	window
MR1:chr09:1041397	9	1041397	4.44e-16	0.399306	144	0.0187742	0.613729	1.92e-12	1.42692	window
MR1:chr09:1092606	9	1092606	4.53e-16	0.40625	144	0.0187742	0.61332	1.95e-12	1.41726	window
MR1:chr09:990696	9	990696	4.66e-16	0.461806	144	0.0187742	0.612677	2e-12	1.43833	window
MR1:chr09:960497	9	960497	4.66e-16	0.413194	144	0.0187742	0.61267	2e-12	1.42505	window
MR1:chr09:890349	9	890349	4.72e-16	0.4375	144	0.0187742	0.612386	2.02e-12	1.56853	window
MR1:chr09:990709	9	990709	4.74e-16	0.458333	144	0.0187742	0.612313	2.03e-12	1.45669	window
MR1:chr09:990346	9	990346	4.85e-16	0.430556	144	0.0187742	0.611803	2.07e-12	1.46633	window
MR1:chr09:940716	9	940716	4.91e-16	0.482639	144	0.0187742	0.611525	2.09e-12	1.38941	window
MR1:chr09:1044236	9	1044236	4.97e-16	0.46875	144	0.0187742	0.611225	2.12e-12	1.47099	window
MR1:chr09:765078	9	765078	5e-16	0.447917	144	0.0187742	0.611116	2.12e-12	1.3918	window
MR1:chr09:990023	9	990023	5.1e-16	0.423611	144	0.0187742	0.61068	2.16e-12	1.43336	window
MR1:chr09:1019810	9	1019810	5.13e-16	0.392361	144	0.0187742	0.610546	2.17e-12	1.48008	window
MR1:chr09:973709	9	973709	5.14e-16	0.420139	144	0.0187742	0.610482	2.17e-12	1.37357	window
MR1:chr09:977888	9	977888	5.17e-16	0.454861	144	0.0187742	0.610347	2.18e-12	1.38793	window
MR1:chr09:935599	9	935599	5.2e-16	0.496528	144	0.0187742	0.610209	2.19e-12	1.40079	window
MR1:chr09:754356	9	754356	5.32e-16	0.427083	144	0.0187742	0.609721	2.23e-12	1.34219	window
MR1:chr09:1086406	9	1086406	5.35e-16	0.409722	144	0.0187742	0.609576	2.24e-12	1.45239	window
MR1:chr09:990663	9	990663	5.57e-16	0.461806	144	0.0187742	0.608711	2.33e-12	1.43546	window
MR1:chr09:765589	9	765589	5.86e-16	0.430556	144	0.0187742	0.607577	2.44e-12	1.39225	window
MR1:chr09:944202	9	944202	5.87e-16	0.440972	144	0.0187742	0.607542	2.44e-12	1.44758	window
MR1:chr09:674902	9	674902	5.87e-16	0.402778	144	0.0187742	0.607514	2.44e-12	1.4322	window
MR1:chr09:979404	9	979404	5.89e-16	0.479167	144	0.0187742	0.607466	2.44e-12	1.37818	window
MR1:chr09:1038909	9	1038909	5.95e-16	0.350694	144	0.0187742	0.607237	2.46e-12	1.43358	window
MR1:chr09:1012533	9	1012533	6e-16	0.40625	144	0.0187742	0.607027	2.48e-12	1.46644	window
MR1:chr09:1084522	9	1084522	6.08e-16	0.420139	144	0.0187742	0.606744	2.51e-12	1.39506	window
MR1:chr09:951604	9	951604	6.1e-16	0.489583	144	0.0187742	0.60666	2.52e-12	1.34924	window
MR1:chr09:1039125	9	1039125	6.16e-16	0.361111	144	0.0187742	0.606447	2.53e-12	1.41789	window
MR1:chr09:765365	9	765365	6.17e-16	0.427083	144	0.0187742	0.606426	2.53e-12	1.38854	window
MR1:chr09:1086422	9	1086422	6.39e-16	0.40625	144	0.0187742	0.605645	2.62e-12	1.44006	window
MR1:chr09:701863	9	701863	6.42e-16	0.444444	144	0.0187742	0.605544	2.63e-12	1.37046	window
MR1:chr09:1073831	9	1073831	6.49e-16	0.465278	144	0.0187742	0.605291	2.65e-12	1.3549	window
MR1:chr09:961374	9	961374	6.5e-16	0.40625	144	0.0187742	0.605274	2.65e-12	1.42371	window
MR1:chr09:1062055	9	1062055	6.53e-16	0.454861	144	0.0187742	0.605146	2.66e-12	1.4516	window
MR1:chr09:1012363	9	1012363	6.67e-16	0.444444	144	0.0187742	0.60469	2.71e-12	1.5595	window
MR1:chr09:990732	9	990732	6.68e-16	0.458333	144	0.0187742	0.604649	2.71e-12	1.43259	window
MR1:chr09:1037775	9	1037775	6.7e-16	0.493056	144	0.0187742	0.604587	2.71e-12	1.34727	window
MR1:chr09:890169	9	890169	6.91e-16	0.409722	144	0.0187742	0.603897	2.79e-12	1.61981	window
MR1:chr09:943033	9	943033	7.02e-16	0.5	144	0.0187742	0.603565	2.83e-12	1.3734	window
MR1:chr09:989219	9	989219	7.23e-16	0.461806	144	0.0187742	0.602901	2.91e-12	1.33271	window
MR1:chr09:890397	9	890397	7.33e-16	0.454861	144	0.0187742	0.602609	2.94e-12	1.55664	window
MR1:chr09:975695	9	975695	7.37e-16	0.444444	144	0.0187742	0.602469	2.96e-12	1.43844	window
MR1:chr09:1044230	9	1044230	7.43e-16	0.465278	144	0.0187742	0.602307	2.97e-12	1.46967	window
MR1:chr09:1039529	9	1039529	7.47e-16	0.375	144	0.0187742	0.602189	2.98e-12	1.4007	window
MR1:chr09:1039534	9	1039534	7.47e-16	0.375	144	0.0187742	0.602189	2.98e-12	1.4007	window
MR1:chr09:1038808	9	1038808	7.49e-16	0.378472	144	0.0187742	0.602112	2.98e-12	1.43539	window
MR1:chr09:979463	9	979463	7.61e-16	0.493056	144	0.0187742	0.601765	3.02e-12	1.3534	window
MR1:chr09:708128	9	708128	7.68e-16	0.409722	144	0.0187742	0.60156	3.04e-12	1.421	window
MR1:chr09:1062028	9	1062028	7.69e-16	0.447917	144	0.0187742	0.601551	3.04e-12	1.45185	window
MR1:chr09:975763	9	975763	7.69e-16	0.454861	144	0.0187742	0.601544	3.04e-12	1.44984	window
MR1:chr09:707167	9	707167	7.72e-16	0.416667	144	0.0187742	0.601443	3.05e-12	1.4511	window
MR1:chr09:892067	9	892067	7.79e-16	0.496528	144	0.0187742	0.601246	3.07e-12	1.40486	window
MR1:chr09:702966	9	702966	7.81e-16	0.440972	144	0.0187742	0.601195	3.07e-12	1.3484	window
MR1:chr09:961408	9	961408	7.95e-16	0.399306	144	0.0187742	0.6008	3.12e-12	1.43332	window
MR1:chr09:890768	9	890768	8.02e-16	0.479167	144	0.0187742	0.600599	3.14e-12	1.49001	window
MR1:chr09:1012481	9	1012481	8.02e-16	0.388889	144	0.0187742	0.600599	3.14e-12	1.45965	window
MR1:chr09:1041370	9	1041370	8.05e-16	0.40625	144	0.0187742	0.600518	3.14e-12	1.41	window
MR1:chr09:765384	9	765384	8.09e-16	0.430556	144	0.0187742	0.600403	3.15e-12	1.38581	window
MR1:chr09:708096	9	708096	8.11e-16	0.409722	144	0.0187742	0.600369	3.15e-12	1.41839	window
MR1:chr09:1078947	9	1078947	8.13e-16	0.434028	144	0.0187742	0.600303	3.15e-12	1.37553	window
MR1:chr09:707279	9	707279	8.16e-16	0.399306	144	0.0187742	0.600223	3.15e-12	1.41655	window
MR1:chr09:969654	9	969654	8.17e-16	0.458333	144	0.0187742	0.600211	3.15e-12	1.39263	window
MR1:chr09:990655	9	990655	8.17e-16	0.451389	144	0.0187742	0.600207	3.15e-12	1.44435	window
MR1:chr09:1062224	9	1062224	8.27e-16	0.451389	144	0.0187742	0.599924	3.19e-12	1.4399	window
MR1:chr09:890966	9	890966	8.4e-16	0.482639	144	0.0187742	0.599575	3.23e-12	1.49958	window
MR1:chr09:1039076	9	1039076	8.46e-16	0.361111	144	0.0187742	0.599435	3.25e-12	1.41007	window
MR1:chr09:707172	9	707172	8.47e-16	0.420139	144	0.0187742	0.599413	3.25e-12	1.4543	window
MR1:chr09:961938	9	961938	8.48e-16	0.4375	144	0.0187742	0.599364	3.25e-12	1.40666	window
MR1:chr09:879778	9	879778	8.53e-16	0.409722	144	0.0187742	0.599247	3.26e-12	1.59748	window
MR1:chr09:778668	9	778668	8.76e-16	0.458333	144	0.0187742	0.598656	3.34e-12	1.36889	window
MR1:chr09:1079084	9	1079084	9.04e-16	0.40625	144	0.0187742	0.597953	3.44e-12	1.39377	window
MR1:chr09:990747	9	990747	9.08e-16	0.451389	144	0.0187742	0.597854	3.45e-12	1.43325	window
MR1:chr09:961844	9	961844	9.21e-16	0.423611	144	0.0187742	0.597541	3.5e-12	1.3978	window
MR1:chr09:703548	9	703548	9.23e-16	0.420139	144	0.0187742	0.597497	3.5e-12	1.4622	window
MR1:chr09:1071632	9	1071632	9.51e-16	0.4375	144	0.0187742	0.596836	3.6e-12	1.34611	window
MR1:chr09:1094426	9	1094426	9.53e-16	0.416667	144	0.0187742	0.596799	3.6e-12	1.39867	window
MR1:chr09:990740	9	990740	9.58e-16	0.451389	144	0.0187742	0.596683	3.61e-12	1.42782	window
MR1:chr09:1013578	9	1013578	9.61e-16	0.465278	144	0.0187742	0.596608	3.62e-12	1.36763	window
MR1:chr09:970208	9	970208	9.63e-16	0.451389	144	0.0187742	0.596565	3.62e-12	1.40035	window
MR1:chr09:1039580	9	1039580	9.67e-16	0.392361	144	0.0187742	0.596479	3.62e-12	1.38562	window
MR1:chr09:961365	9	961365	9.79e-16	0.420139	144	0.0187742	0.596192	3.66e-12	1.41514	window
MR1:chr09:890760	9	890760	9.81e-16	0.482639	144	0.0187742	0.596159	3.66e-12	1.49143	window
MR1:chr09:936691	9	936691	9.81e-16	0.486111	144	0.0187742	0.596151	3.66e-12	1.37123	window
MR1:chr09:942517	9	942517	9.91e-16	0.465278	144	0.0187742	0.595933	3.69e-12	1.3513	window
MR1:chr09:890391	9	890391	9.95e-16	0.444444	144	0.0187742	0.595846	3.7e-12	1.55945	window
MR1:chr09:1094340	9	1094340	1.01e-15	0.395833	144	0.0187742	0.595621	3.73e-12	1.41024	window
MR1:chr09:953095	9	953095	1.01e-15	0.461806	144	0.0187742	0.595411	3.76e-12	1.37541	window
MR1:chr09:1064442	9	1064442	1.02e-15	0.40625	144	0.0187742	0.595307	3.77e-12	1.41925	window
MR1:chr09:764217	9	764217	1.03e-15	0.430556	144	0.0187742	0.595043	3.81e-12	1.38595	window
MR1:chr09:1074500	9	1074500	1.05e-15	0.451389	144	0.0187742	0.59476	3.85e-12	1.34651	window
MR1:chr09:1044640	9	1044640	1.05e-15	0.465278	144	0.0187742	0.594624	3.87e-12	1.4151	window
MR1:chr09:960927	9	960927	1.06e-15	0.434028	144	0.0187742	0.594535	3.88e-12	1.41273	window
MR1:chr09:703780	9	703780	1.08e-15	0.409722	144	0.0187742	0.593956	3.97e-12	1.39955	window
MR1:chr09:1081408	9	1081408	1.09e-15	0.451389	144	0.0187742	0.593933	3.97e-12	1.38846	window
MR1:chr09:708027	9	708027	1.09e-15	0.40625	144	0.0187742	0.593893	3.97e-12	1.41924	window
MR1:chr09:960943	9	960943	1.1e-15	0.434028	144	0.0187742	0.593725	4e-12	1.41209	window
MR1:chr09:890417	9	890417	1.13e-15	0.458333	144	0.0187742	0.593083	4.11e-12	1.55107	window
MR1:chr09:991319	9	991319	1.14e-15	0.458333	144	0.0187742	0.592767	4.16e-12	1.4352	window
MR1:chr09:990770	9	990770	1.15e-15	0.447917	144	0.0187742	0.592674	4.17e-12	1.43411	window
MR1:chr09:991078	9	991078	1.16e-15	0.472222	144	0.0187742	0.592478	4.2e-12	1.4568	window
MR1:chr09:990800	9	990800	1.16e-15	0.458333	144	0.0187742	0.592445	4.2e-12	1.44383	window
MR1:chr09:1082287	9	1082287	1.16e-15	0.434028	144	0.0187742	0.59241	4.2e-12	1.3638	window
MR1:chr09:961480	9	961480	1.18e-15	0.416667	144	0.0187742	0.592154	4.24e-12	1.39282	window
MR1:chr09:1085529	9	1085529	1.19e-15	0.430556	144	0.0187742	0.59192	4.28e-12	1.38546	window
MR1:chr09:1039521	9	1039521	1.2e-15	0.371528	144	0.0187742	0.591731	4.31e-12	1.39632	window
MR1:chr09:1039104	9	1039104	1.2e-15	0.368056	144	0.0187742	0.591663	4.32e-12	1.40838	window
MR1:chr09:965382	9	965382	1.22e-15	0.454861	144	0.0187742	0.591397	4.36e-12	1.40279	window
MR1:chr09:1038873	9	1038873	1.22e-15	0.368056	144	0.0187742	0.591358	4.36e-12	1.39155	window
MR1:chr09:1012687	9	1012687	1.22e-15	0.399306	144	0.0187742	0.591308	4.37e-12	1.44943	window
MR1:chr09:764193	9	764193	1.24e-15	0.447917	144	0.0187742	0.590953	4.43e-12	1.38051	window
MR1:chr09:970182	9	970182	1.26e-15	0.461806	144	0.0187742	0.590723	4.47e-12	1.3857	window
MR1:chr09:1082667	9	1082667	1.28e-15	0.416667	144	0.0187742	0.590348	4.54e-12	1.39408	window
MR1:chr09:1092228	9	1092228	1.29e-15	0.423611	144	0.0187742	0.590189	4.57e-12	1.39199	window
MR1:chr09:933030	9	933030	1.32e-15	0.444444	144	0.0187742	0.589626	4.68e-12	1.43644	window
MR1:chr09:1071911	9	1071911	1.34e-15	0.444444	144	0.0187742	0.58931	4.74e-12	1.36176	window
MR1:chr09:933010	9	933010	1.35e-15	0.444444	144	0.0187742	0.589179	4.76e-12	1.44492	window
MR1:chr09:956098	9	956098	1.36e-15	0.489583	144	0.0187742	0.588992	4.79e-12	1.39055	window
MR1:chr09:1090431	9	1090431	1.36e-15	0.434028	144	0.0187742	0.588976	4.79e-12	1.38506	window
MR1:chr09:1062658	9	1062658	1.37e-15	0.40625	144	0.0187742	0.588779	4.81e-12	1.45616	window
MR1:chr09:1012706	9	1012706	1.37e-15	0.409722	144	0.0187742	0.588771	4.81e-12	1.44819	window
MR1:chr09:756888	9	756888	1.37e-15	0.493056	144	0.0187742	0.588757	4.81e-12	1.35739	window
MR1:chr09:1094417	9	1094417	1.4e-15	0.420139	144	0.0187742	0.588396	4.88e-12	1.39122	window
MR1:chr09:1044526	9	1044526	1.4e-15	0.402778	144	0.0187742	0.588297	4.9e-12	1.35889	window
MR1:chr09:674895	9	674895	1.42e-15	0.444444	144	0.0187742	0.588004	4.96e-12	1.4507	window
MR1:chr09:977025	9	977025	1.43e-15	0.454861	144	0.0187742	0.587912	4.97e-12	1.43789	window
MR1:chr09:792584	9	792584	1.43e-15	0.451389	144	0.0187742	0.587885	4.97e-12	1.33609	window
MR1:chr09:1083873	9	1083873	1.43e-15	0.427083	144	0.0187742	0.587843	4.97e-12	1.36528	window
MR1:chr09:941604	9	941604	1.45e-15	0.493056	144	0.0187742	0.587531	5.03e-12	1.30183	window
MR1:chr09:1086066	9	1086066	1.48e-15	0.413194	144	0.0187742	0.587124	5.11e-12	1.3984	window
MR1:chr09:954698	9	954698	1.48e-15	0.461806	144	0.0187742	0.587105	5.11e-12	1.35695	window
MR1:chr09:961369	9	961369	1.49e-15	0.416667	144	0.0187742	0.587032	5.12e-12	1.41118	window
MR1:chr09:961442	9	961442	1.49e-15	0.416667	144	0.0187742	0.586891	5.15e-12	1.40905	window
MR1:chr09:764163	9	764163	1.5e-15	0.451389	144	0.0187742	0.586777	5.17e-12	1.37871	window
MR1:chr09:1081484	9	1081484	1.51e-15	0.451389	144	0.0187742	0.586644	5.19e-12	1.39867	window
MR1:chr09:761022	9	761022	1.54e-15	0.458333	144	0.0187742	0.586225	5.28e-12	1.35122	window
MR1:chr09:1082907	9	1082907	1.54e-15	0.420139	144	0.0187742	0.586172	5.29e-12	1.41514	window
MR1:chr09:703759	9	703759	1.55e-15	0.40625	144	0.0187742	0.586097	5.3e-12	1.40608	window
MR1:chr09:953203	9	953203	1.56e-15	0.479167	144	0.0187742	0.585975	5.31e-12	1.40371	window
MR1:chr09:961775	9	961775	1.56e-15	0.430556	144	0.0187742	0.585971	5.31e-12	1.36788	window
MR1:chr09:969922	9	969922	1.58e-15	0.451389	144	0.0187742	0.585728	5.36e-12	1.36641	window
MR1:chr09:748602	9	748602	1.58e-15	0.395833	144	0.0187742	0.585663	5.37e-12	1.47587	window
MR1:chr09:765147	9	765147	1.59e-15	0.472222	144	0.0187742	0.5855	5.39e-12	1.35975	window
MR1:chr09:765151	9	765151	1.59e-15	0.472222	144	0.0187742	0.5855	5.39e-12	1.35975	window
MR1:chr09:765118	9	765118	1.59e-15	0.465278	144	0.0187742	0.58549	5.39e-12	1.37336	window
MR1:chr09:943034	9	943034	1.62e-15	0.496528	144	0.0187742	0.585084	5.48e-12	1.3655	window
MR1:chr09:1086211	9	1086211	1.66e-15	0.409722	144	0.0187742	0.584655	5.58e-12	1.3757	window
MR1:chr09:764575	9	764575	1.66e-15	0.496528	144	0.0187742	0.584535	5.6e-12	1.30206	window
MR1:chr09:977008	9	977008	1.7e-15	0.444444	144	0.0187742	0.584114	5.7e-12	1.42758	window
MR1:chr09:965559	9	965559	1.71e-15	0.482639	144	0.0187742	0.583977	5.73e-12	1.44573	window
MR1:chr09:890158	9	890158	1.73e-15	0.413194	144	0.0187742	0.583728	5.78e-12	1.61405	window
MR1:chr09:961460	9	961460	1.73e-15	0.420139	144	0.0187742	0.58372	5.78e-12	1.38572	window
MR1:chr09:953059	9	953059	1.75e-15	0.458333	144	0.0187742	0.583477	5.83e-12	1.3768	window
MR1:chr09:761882	9	761882	1.76e-15	0.479167	144	0.0187742	0.583342	5.86e-12	1.32534	window
MR1:chr09:765381	9	765381	1.78e-15	0.430556	144	0.0187742	0.583121	5.91e-12	1.37867	window
MR1:chr09:1064867	9	1064867	1.78e-15	0.46875	144	0.0187742	0.583075	5.92e-12	1.37239	window
MR1:chr09:765574	9	765574	1.79e-15	0.434028	144	0.0187742	0.582952	5.94e-12	1.35934	window
MR1:chr09:1086017	9	1086017	1.81e-15	0.378472	144	0.0187742	0.582682	6e-12	1.40252	window
MR1:chr09:1043709	9	1043709	1.82e-15	0.479167	144	0.0187742	0.58257	6.03e-12	1.43153	window
MR1:chr09:1084734	9	1084734	1.85e-15	0.40625	144	0.0187742	0.582242	6.1e-12	1.39109	window
MR1:chr09:684782	9	684782	1.85e-15	0.46875	144	0.0187742	0.582237	6.1e-12	1.42726	window
MR1:chr09:765948	9	765948	1.85e-15	0.434028	144	0.0187742	0.582175	6.11e-12	1.35611	window
MR1:chr09:1092191	9	1092191	1.86e-15	0.423611	144	0.0187742	0.582072	6.13e-12	1.39651	window
MR1:chr09:1041916	9	1041916	1.88e-15	0.399306	144	0.0187742	0.581836	6.19e-12	1.3883	window
MR1:chr09:991306	9	991306	1.9e-15	0.489583	144	0.0187742	0.581633	6.23e-12	1.43526	window
MR1:chr09:961542	9	961542	1.99e-15	0.427083	144	0.0187742	0.58068	6.5e-12	1.40595	window
MR1:chr09:952033	9	952033	2.01e-15	0.482639	144	0.0187742	0.580414	6.57e-12	1.29719	window
MR1:chr09:957498	9	957498	2.03e-15	0.5	144	0.0187742	0.580195	6.63e-12	1.34311	window
MR1:chr09:702682	9	702682	2.03e-15	0.454861	144	0.0187742	0.580173	6.63e-12	1.39859	window
MR1:chr09:1062409	9	1062409	2.05e-15	0.4375	144	0.0187742	0.579997	6.67e-12	1.45788	window
MR1:chr09:1087570	9	1087570	2.06e-15	0.430556	144	0.0187742	0.57991	6.69e-12	1.39922	window
MR1:chr09:1039140	9	1039140	2.11e-15	0.368056	144	0.0187742	0.579327	6.86e-12	1.37702	window
MR1:chr09:1090311	9	1090311	2.12e-15	0.40625	144	0.0187742	0.579258	6.87e-12	1.35141	window
MR1:chr09:1066702	9	1066702	2.13e-15	0.482639	144	0.0187742	0.579096	6.89e-12	1.35622	window
MR1:chr09:689198	9	689198	2.14e-15	0.46875	144	0.0187742	0.579077	6.89e-12	1.30999	window
MR1:chr09:961707	9	961707	2.14e-15	0.430556	144	0.0187742	0.579066	6.89e-12	1.37484	window
MR1:chr09:707468	9	707468	2.14e-15	0.413194	144	0.0187742	0.579048	6.89e-12	1.42906	window
MR1:chr09:708010	9	708010	2.17e-15	0.409722	144	0.0187742	0.578732	6.98e-12	1.41897	window
MR1:chr09:990038	9	990038	2.27e-15	0.427083	144	0.0187742	0.577744	7.3e-12	1.39468	window
MR1:chr09:764228	9	764228	2.28e-15	0.430556	144	0.0187742	0.577706	7.3e-12	1.3628	window
MR1:chr09:761192	9	761192	2.3e-15	0.475694	144	0.0187742	0.57746	7.36e-12	1.35388	window
MR1:chr09:969955	9	969955	2.3e-15	0.444444	144	0.0187742	0.577443	7.36e-12	1.38405	window
MR1:chr09:1044321	9	1044321	2.3e-15	0.40625	144	0.0187742	0.577435	7.36e-12	1.34654	window
MR1:chr09:890491	9	890491	2.36e-15	0.475694	144	0.0187742	0.576948	7.5e-12	1.52306	window
MR1:chr09:1041971	9	1041971	2.36e-15	0.461806	144	0.0187742	0.576926	7.5e-12	1.42023	window
MR1:chr09:974589	9	974589	2.36e-15	0.447917	144	0.0187742	0.576922	7.5e-12	1.46223	window
MR1:chr09:961636	9	961636	2.39e-15	0.434028	144	0.0187742	0.57667	7.58e-12	1.38742	window
MR1:chr09:1082294	9	1082294	2.4e-15	0.4375	144	0.0187742	0.576514	7.62e-12	1.33798	window
MR1:chr09:766559	9	766559	2.46e-15	0.423611	144	0.0187742	0.576013	7.79e-12	1.42951	window
MR1:chr09:953229	9	953229	2.46e-15	0.475694	144	0.0187742	0.575983	7.79e-12	1.40125	window
MR1:chr09:890147	9	890147	2.47e-15	0.409722	144	0.0187742	0.575908	7.8e-12	1.59764	window
MR1:chr09:975930	9	975930	2.48e-15	0.482639	144	0.0187742	0.575848	7.81e-12	1.45533	window
MR1:chr09:1039154	9	1039154	2.49e-15	0.375	144	0.0187742	0.575748	7.84e-12	1.36648	window
MR1:chr09:1085813	9	1085813	2.5e-15	0.385417	144	0.0187742	0.575687	7.85e-12	1.37331	window
MR1:chr09:765951	9	765951	2.5e-15	0.420139	144	0.0187742	0.575654	7.85e-12	1.37641	window
MR1:chr09:948780	9	948780	2.52e-15	0.472222	144	0.0187742	0.575468	7.9e-12	1.27491	window
MR1:chr09:939696	9	939696	2.52e-15	0.461806	144	0.0187742	0.575462	7.9e-12	1.33859	window
MR1:chr09:1082308	9	1082308	2.53e-15	0.430556	144	0.0187742	0.575425	7.9e-12	1.34703	window
MR1:chr09:1084090	9	1084090	2.54e-15	0.395833	144	0.0187742	0.575342	7.92e-12	1.33272	window
MR1:chr09:701911	9	701911	2.55e-15	0.46875	144	0.0187742	0.575206	7.96e-12	1.32299	window
MR1:chr09:764068	9	764068	2.56e-15	0.461806	144	0.0187742	0.575127	7.97e-12	1.36201	window
MR1:chr09:932589	9	932589	2.57e-15	0.493056	144	0.0187742	0.575059	7.98e-12	1.39174	window
MR1:chr09:961506	9	961506	2.57e-15	0.427083	144	0.0187742	0.575045	7.98e-12	1.37229	window
MR1:chr09:991045	9	991045	2.57e-15	0.472222	144	0.0187742	0.575011	7.98e-12	1.44738	window
MR1:chr09:1042336	9	1042336	2.58e-15	0.423611	144	0.0187742	0.574988	7.98e-12	1.3789	window
MR1:chr09:1094703	9	1094703	2.59e-15	0.434028	144	0.0187742	0.574894	8e-12	1.36351	window
MR1:chr09:1084667	9	1084667	2.61e-15	0.395833	144	0.0187742	0.574695	8.07e-12	1.37865	window
MR1:chr09:765724	9	765724	2.66e-15	0.434028	144	0.0187742	0.574326	8.19e-12	1.35368	window
MR1:chr09:1039618	9	1039618	2.67e-15	0.399306	144	0.0187742	0.574227	8.22e-12	1.34986	window
MR1:chr09:764066	9	764066	2.67e-15	0.461806	144	0.0187742	0.574186	8.22e-12	1.35718	window
MR1:chr09:1084692	9	1084692	2.73e-15	0.402778	144	0.0187742	0.573705	8.39e-12	1.38969	window
MR1:chr09:1035245	9	1035245	2.74e-15	0.496528	144	0.0187742	0.573681	8.39e-12	1.26299	window
MR1:chr09:990341	9	990341	2.75e-15	0.427083	144	0.0187742	0.573579	8.42e-12	1.42438	window
MR1:chr09:960848	9	960848	2.76e-15	0.420139	144	0.0187742	0.573469	8.45e-12	1.40949	window
MR1:chr09:1069338	9	1069338	2.77e-15	0.472222	144	0.0187742	0.5734	8.47e-12	1.26769	window
MR1:chr09:961520	9	961520	2.82e-15	0.427083	144	0.0187742	0.573036	8.6e-12	1.39444	window
MR1:chr09:701933	9	701933	2.86e-15	0.46875	144	0.0187742	0.572745	8.7e-12	1.32271	window
MR1:chr09:1064495	9	1064495	2.93e-15	0.40625	144	0.0187742	0.572168	8.92e-12	1.39879	window
MR1:chr09:890450	9	890450	2.95e-15	0.472222	144	0.0187742	0.57203	8.93e-12	1.52645	window
MR1:chr09:748647	9	748647	2.95e-15	0.388889	144	0.0187742	0.572025	8.93e-12	1.45343	window
MR1:chr09:968598	9	968598	2.95e-15	0.465278	144	0.0187742	0.572022	8.93e-12	1.41865	window
MR1:chr09:968618	9	968618	2.95e-15	0.465278	144	0.0187742	0.572022	8.93e-12	1.41865	window
MR1:chr09:1045346	9	1045346	2.97e-15	0.46875	144	0.0187742	0.571882	8.98e-12	1.41726	window
MR1:chr09:935199	9	935199	3.05e-15	0.489583	144	0.0187742	0.571335	9.2e-12	1.33633	window
MR1:chr09:1039560	9	1039560	3.08e-15	0.399306	144	0.0187742	0.571104	9.28e-12	1.36636	window
MR1:chr09:1090330	9	1090330	3.1e-15	0.402778	144	0.0187742	0.57095	9.34e-12	1.35015	window
MR1:chr09:1043950	9	1043950	3.16e-15	0.482639	144	0.0187742	0.570536	9.5e-12	1.42967	window
MR1:chr09:942169	9	942169	3.18e-15	0.493056	144	0.0187742	0.570414	9.54e-12	1.32849	window
MR1:chr09:715580	9	715580	3.18e-15	0.434028	144	0.0187742	0.570398	9.54e-12	1.35749	window
MR1:chr09:1019489	9	1019489	3.19e-15	0.430556	144	0.0187742	0.570346	9.55e-12	1.37298	window
MR1:chr09:1012753	9	1012753	3.2e-15	0.465278	144	0.0187742	0.570294	9.56e-12	1.40507	window
MR1:chr09:990826	9	990826	3.23e-15	0.461806	144	0.0187742	0.570077	9.64e-12	1.4198	window
MR1:chr09:1042690	9	1042690	3.24e-15	0.40625	144	0.0187742	0.570034	9.65e-12	1.36885	window
MR1:chr09:991296	9	991296	3.27e-15	0.486111	144	0.0187742	0.56985	9.71e-12	1.42723	window
MR1:chr09:890746	9	890746	3.27e-15	0.482639	144	0.0187742	0.56982	9.72e-12	1.47217	window
MR1:chr09:990342	9	990342	3.28e-15	0.430556	144	0.0187742	0.569761	9.73e-12	1.42464	window
MR1:chr09:707427	9	707427	3.31e-15	0.40625	144	0.0187742	0.569539	9.82e-12	1.42269	window
MR1:chr09:703594	9	703594	3.32e-15	0.420139	144	0.0187742	0.56948	9.83e-12	1.452	window
MR1:chr09:1094026	9	1094026	3.35e-15	0.413194	144	0.0187742	0.569308	9.89e-12	1.40158	window
MR1:chr09:1026557	9	1026557	3.37e-15	0.482639	144	0.0187742	0.569183	9.94e-12	1.30755	window
MR1:chr09:1094707	9	1094707	3.37e-15	0.440972	144	0.0187742	0.569155	9.94e-12	1.36504	window
MR1:chr09:1019806	9	1019806	3.4e-15	0.402778	144	0.0187742	0.568954	1e-11	1.40561	window
MR1:chr09:950620	9	950620	3.42e-15	0.486111	144	0.0187742	0.568876	1e-11	1.27202	window
MR1:chr09:990884	9	990884	3.47e-15	0.447917	144	0.0187742	0.568545	1.02e-11	1.40832	window
MR1:chr09:680753	9	680753	3.49e-15	0.430556	144	0.0187742	0.568415	1.02e-11	1.40382	window
MR1:chr09:778659	9	778659	3.53e-15	0.461806	144	0.0187742	0.568165	1.03e-11	1.31297	window
MR1:chr09:952391	9	952391	3.54e-15	0.5	144	0.0187742	0.568096	1.04e-11	1.34536	window
MR1:chr09:1064510	9	1064510	3.58e-15	0.392361	144	0.0187742	0.567852	1.05e-11	1.39071	window
MR1:chr09:963688	9	963688	3.59e-15	0.486111	144	0.0187742	0.567783	1.05e-11	1.3098	window
MR1:chr09:960605	9	960605	3.63e-15	0.420139	144	0.0187742	0.567581	1.06e-11	1.39293	window
MR1:chr09:983597	9	983597	3.65e-15	0.486111	144	0.0187742	0.567427	1.06e-11	1.28271	window
MR1:chr09:1090480	9	1090480	3.66e-15	0.440972	144	0.0187742	0.567379	1.06e-11	1.36815	window
MR1:chr09:1084817	9	1084817	3.66e-15	0.40625	144	0.0187742	0.567367	1.06e-11	1.3975	window
MR1:chr09:1084820	9	1084820	3.71e-15	0.40625	144	0.0187742	0.567065	1.08e-11	1.39628	window
MR1:chr09:979317	9	979317	3.77e-15	0.496528	144	0.0187742	0.566741	1.09e-11	1.3115	window
MR1:chr09:1038846	9	1038846	3.8e-15	0.385417	144	0.0187742	0.56656	1.1e-11	1.36917	window
MR1:chr09:748680	9	748680	3.87e-15	0.378472	144	0.0187742	0.566185	1.12e-11	1.45648	window
MR1:chr09:1084784	9	1084784	3.9e-15	0.402778	144	0.0187742	0.565991	1.12e-11	1.37815	window
MR1:chr09:1082983	9	1082983	3.94e-15	0.4375	144	0.0187742	0.565765	1.13e-11	1.42728	window
MR1:chr09:1069102	9	1069102	3.97e-15	0.486111	144	0.0187742	0.565642	1.14e-11	1.24405	window
MR1:chr09:1039695	9	1039695	3.97e-15	0.413194	144	0.0187742	0.565628	1.14e-11	1.32922	window
MR1:chr09:680760	9	680760	3.99e-15	0.430556	144	0.0187742	0.565503	1.14e-11	1.40125	window
MR1:chr09:1012762	9	1012762	4.08e-15	0.454861	144	0.0187742	0.565013	1.17e-11	1.39413	window
MR1:chr09:1082761	9	1082761	4.1e-15	0.427083	144	0.0187742	0.564931	1.17e-11	1.39347	window
MR1:chr09:1071932	9	1071932	4.12e-15	0.458333	144	0.0187742	0.564799	1.18e-11	1.33092	window
MR1:chr09:749102	9	749102	4.16e-15	0.416667	144	0.0187742	0.564613	1.19e-11	1.34312	window
MR1:chr09:1087623	9	1087623	4.17e-15	0.427083	144	0.0187742	0.564584	1.19e-11	1.38813	window
MR1:chr09:764809	9	764809	4.21e-15	0.486111	144	0.0187742	0.564329	1.2e-11	1.30421	window
MR1:chr09:764813	9	764813	4.21e-15	0.486111	144	0.0187742	0.564329	1.2e-11	1.30421	window
MR1:chr09:1087506	9	1087506	4.22e-15	0.413194	144	0.0187742	0.564314	1.2e-11	1.38547	window
MR1:chr09:767833	9	767833	4.22e-15	0.434028	144	0.0187742	0.564305	1.2e-11	1.30547	window
MR1:chr09:703601	9	703601	4.24e-15	0.416667	144	0.0187742	0.564186	1.2e-11	1.45451	window
MR1:chr09:1086910	9	1086910	4.27e-15	0.399306	144	0.0187742	0.56405	1.21e-11	1.42332	window
MR1:chr09:760970	9	760970	4.3e-15	0.454861	144	0.0187742	0.563875	1.21e-11	1.32243	window
MR1:chr09:997616	9	997616	4.34e-15	0.461806	144	0.0187742	0.563714	1.22e-11	1.36406	window
MR1:chr09:1086106	9	1086106	4.35e-15	0.40625	144	0.0187742	0.563629	1.23e-11	1.37073	window
MR1:chr09:766182	9	766182	4.37e-15	0.423611	144	0.0187742	0.563537	1.23e-11	1.41083	window
MR1:chr09:961613	9	961613	4.4e-15	0.451389	144	0.0187742	0.563412	1.23e-11	1.35854	window
MR1:chr09:707476	9	707476	4.4e-15	0.413194	144	0.0187742	0.563404	1.23e-11	1.42456	window
MR1:chr09:952329	9	952329	4.44e-15	0.5	144	0.0187742	0.563215	1.24e-11	1.3407	window
MR1:chr09:960615	9	960615	4.45e-15	0.423611	144	0.0187742	0.563144	1.25e-11	1.39044	window
MR1:chr09:702990	9	702990	4.48e-15	0.454861	144	0.0187742	0.563009	1.25e-11	1.2939	window
MR1:chr09:987745	9	987745	4.53e-15	0.486111	144	0.0187742	0.562769	1.26e-11	1.27104	window
MR1:chr09:1044532	9	1044532	4.54e-15	0.409722	144	0.0187742	0.562735	1.26e-11	1.32465	window
MR1:chr09:756943	9	756943	4.54e-15	0.496528	144	0.0187742	0.562705	1.26e-11	1.31466	window
MR1:chr09:974593	9	974593	4.56e-15	0.4375	144	0.0187742	0.562615	1.27e-11	1.45769	window
MR1:chr09:933054	9	933054	4.58e-15	0.447917	144	0.0187742	0.562511	1.27e-11	1.40602	window
MR1:chr09:1042481	9	1042481	4.6e-15	0.427083	144	0.0187742	0.562458	1.27e-11	1.40394	window
MR1:chr09:1039551	9	1039551	4.62e-15	0.392361	144	0.0187742	0.562343	1.28e-11	1.34505	window
MR1:chr09:1082745	9	1082745	4.62e-15	0.430556	144	0.0187742	0.562335	1.28e-11	1.39354	window
MR1:chr09:761095	9	761095	4.63e-15	0.465278	144	0.0187742	0.56228	1.28e-11	1.38332	window
MR1:chr09:1062317	9	1062317	4.7e-15	0.475694	144	0.0187742	0.561999	1.3e-11	1.37857	window
MR1:chr09:961627	9	961627	4.72e-15	0.444444	144	0.0187742	0.561894	1.3e-11	1.36117	window
MR1:chr09:990866	9	990866	4.73e-15	0.465278	144	0.0187742	0.561817	1.3e-11	1.41245	window
MR1:chr09:890740	9	890740	4.85e-15	0.486111	144	0.0187742	0.561287	1.33e-11	1.46524	window
MR1:chr09:1086348	9	1086348	4.94e-15	0.427083	144	0.0187742	0.560909	1.36e-11	1.34196	window
MR1:chr09:1083237	9	1083237	4.98e-15	0.388889	144	0.0187742	0.560727	1.36e-11	1.36951	window
MR1:chr09:960569	9	960569	4.98e-15	0.409722	144	0.0187742	0.560721	1.36e-11	1.39703	window
MR1:chr09:1086472	9	1086472	5.04e-15	0.413194	144	0.0187742	0.560461	1.38e-11	1.40837	window
MR1:chr09:990997	9	990997	5.13e-15	0.447917	144	0.0187742	0.560071	1.4e-11	1.40538	window
MR1:chr09:879718	9	879718	5.14e-15	0.420139	144	0.0187742	0.560063	1.4e-11	1.53992	window
MR1:chr09:1090113	9	1090113	5.14e-15	0.40625	144	0.0187742	0.560037	1.4e-11	1.35299	window
MR1:chr09:968629	9	968629	5.17e-15	0.447917	144	0.0187742	0.559933	1.41e-11	1.39305	window
MR1:chr09:950452	9	950452	5.18e-15	0.496528	144	0.0187742	0.559891	1.41e-11	1.26023	window
MR1:chr09:1082858	9	1082858	5.19e-15	0.413194	144	0.0187742	0.559848	1.41e-11	1.41034	window
MR1:chr09:1013268	9	1013268	5.2e-15	0.482639	144	0.0187742	0.559788	1.41e-11	1.31238	window
MR1:chr09:1073808	9	1073808	5.21e-15	0.486111	144	0.0187742	0.559772	1.41e-11	1.30556	window
MR1:chr09:960645	9	960645	5.21e-15	0.416667	144	0.0187742	0.559744	1.41e-11	1.40394	window
MR1:chr09:975925	9	975925	5.23e-15	0.475694	144	0.0187742	0.559693	1.41e-11	1.45143	window
MR1:chr09:748701	9	748701	5.27e-15	0.381944	144	0.0187742	0.559521	1.42e-11	1.45168	window
MR1:chr09:676926	9	676926	5.27e-15	0.5	144	0.0187742	0.559516	1.42e-11	1.32185	window
MR1:chr09:990882	9	990882	5.36e-15	0.458333	144	0.0187742	0.559161	1.44e-11	1.40771	window
MR1:chr09:960590	9	960590	5.41e-15	0.416667	144	0.0187742	0.558945	1.45e-11	1.3886	window
MR1:chr09:879730	9	879730	5.45e-15	0.420139	144	0.0187742	0.558805	1.46e-11	1.53855	window
MR1:chr09:1085775	9	1085775	5.61e-15	0.395833	144	0.0187742	0.558169	1.5e-11	1.36468	window
MR1:chr09:975947	9	975947	5.66e-15	0.475694	144	0.0187742	0.55798	1.52e-11	1.44596	window
MR1:chr09:707505	9	707505	5.68e-15	0.427083	144	0.0187742	0.557903	1.52e-11	1.40814	window
MR1:chr09:1041848	9	1041848	5.7e-15	0.472222	144	0.0187742	0.557838	1.52e-11	1.34113	window
MR1:chr09:1083027	9	1083027	5.72e-15	0.4375	144	0.0187742	0.557755	1.52e-11	1.41184	window
MR1:chr09:1090085	9	1090085	5.72e-15	0.416667	144	0.0187742	0.557754	1.52e-11	1.36698	window
MR1:chr09:960991	9	960991	5.8e-15	0.423611	144	0.0187742	0.557454	1.54e-11	1.40579	window
MR1:chr09:761871	9	761871	5.83e-15	0.482639	144	0.0187742	0.557345	1.55e-11	1.29995	window
MR1:chr09:950898	9	950898	5.97e-15	0.482639	144	0.0187742	0.556813	1.59e-11	1.26767	window
MR1:chr09:1083244	9	1083244	6.02e-15	0.395833	144	0.0187742	0.556655	1.59e-11	1.35607	window
MR1:chr09:1029319	9	1029319	6.02e-15	0.479167	144	0.0187742	0.556654	1.59e-11	1.28712	window
MR1:chr09:761108	9	761108	6.02e-15	0.479167	144	0.0187742	0.556651	1.59e-11	1.37212	window
MR1:chr09:953735	9	953735	6.07e-15	0.493056	144	0.0187742	0.556458	1.61e-11	1.32449	window
MR1:chr09:688020	9	688020	6.14e-15	0.486111	144	0.0187742	0.55624	1.62e-11	1.30377	window
MR1:chr09:1086848	9	1086848	6.17e-15	0.392361	144	0.0187742	0.556125	1.63e-11	1.3904	window
MR1:chr09:934980	9	934980	6.23e-15	0.458333	144	0.0187742	0.555915	1.64e-11	1.35512	window
MR1:chr09:1082427	9	1082427	6.24e-15	0.409722	144	0.0187742	0.555882	1.64e-11	1.34506	window
MR1:chr09:1082985	9	1082985	6.31e-15	0.444444	144	0.0187742	0.555654	1.66e-11	1.42101	window
MR1:chr09:1079463	9	1079463	6.35e-15	0.430556	144	0.0187742	0.555517	1.67e-11	1.35049	window
MR1:chr09:974596	9	974596	6.38e-15	0.440972	144	0.0187742	0.555402	1.67e-11	1.45333	window
MR1:chr09:689812	9	689812	6.39e-15	0.482639	144	0.0187742	0.555376	1.67e-11	1.27748	window
MR1:chr09:934962	9	934962	6.56e-15	0.454861	144	0.0187742	0.554801	1.72e-11	1.34442	window
MR1:chr09:962112	9	962112	6.63e-15	0.486111	144	0.0187742	0.55456	1.73e-11	1.32302	window
MR1:chr09:943162	9	943162	6.67e-15	0.493056	144	0.0187742	0.554458	1.74e-11	1.28662	window
MR1:chr09:974686	9	974686	6.72e-15	0.423611	144	0.0187742	0.554278	1.75e-11	1.39636	window
MR1:chr09:969631	9	969631	6.74e-15	0.472222	144	0.0187742	0.554214	1.75e-11	1.34621	window
MR1:chr09:975965	9	975965	6.74e-15	0.46875	144	0.0187742	0.55421	1.75e-11	1.45145	window
MR1:chr09:1061985	9	1061985	6.75e-15	0.472222	144	0.0187742	0.554203	1.75e-11	1.39624	window
MR1:chr09:707503	9	707503	6.75e-15	0.416667	144	0.0187742	0.554183	1.75e-11	1.41721	window
MR1:chr09:1079630	9	1079630	6.77e-15	0.427083	144	0.0187742	0.554116	1.75e-11	1.37285	window
MR1:chr09:756822	9	756822	6.88e-15	0.489583	144	0.0187742	0.553782	1.78e-11	1.26961	window
MR1:chr09:990894	9	990894	6.9e-15	0.454861	144	0.0187742	0.55371	1.78e-11	1.40293	window
MR1:chr09:960517	9	960517	6.98e-15	0.416667	144	0.0187742	0.553486	1.8e-11	1.36857	window
MR1:chr09:1082434	9	1082434	7.09e-15	0.402778	144	0.0187742	0.553138	1.83e-11	1.34386	window
MR1:chr09:932888	9	932888	7.42e-15	0.482639	144	0.0187742	0.552172	1.91e-11	1.30833	window
MR1:chr09:1064522	9	1064522	7.42e-15	0.399306	144	0.0187742	0.552148	1.91e-11	1.36857	window
MR1:chr09:763723	9	763723	7.47e-15	0.482639	144	0.0187742	0.552025	1.91e-11	1.30488	window
MR1:chr09:991376	9	991376	7.48e-15	0.496528	144	0.0187742	0.552004	1.91e-11	1.42863	window
MR1:chr09:1039860	9	1039860	7.48e-15	0.40625	144	0.0187742	0.551991	1.91e-11	1.33155	window
MR1:chr09:964805	9	964805	7.49e-15	0.496528	144	0.0187742	0.551967	1.91e-11	1.31473	window
MR1:chr09:975800	9	975800	7.49e-15	0.465278	144	0.0187742	0.551963	1.91e-11	1.43332	window
MR1:chr09:975803	9	975803	7.49e-15	0.465278	144	0.0187742	0.551963	1.91e-11	1.43332	window
MR1:chr09:1061748	9	1061748	7.5e-15	0.46875	144	0.0187742	0.55194	1.91e-11	1.37919	window
MR1:chr09:1062701	9	1062701	7.5e-15	0.395833	144	0.0187742	0.551929	1.91e-11	1.41945	window
MR1:chr09:990920	9	990920	7.52e-15	0.4375	144	0.0187742	0.551888	1.91e-11	1.38734	window
MR1:chr09:761054	9	761054	7.58e-15	0.461806	144	0.0187742	0.551703	1.93e-11	1.32423	window
MR1:chr09:1082488	9	1082488	7.58e-15	0.409722	144	0.0187742	0.5517	1.93e-11	1.34448	window
MR1:chr09:933691	9	933691	7.66e-15	0.496528	144	0.0187742	0.551491	1.94e-11	1.31932	window
MR1:chr09:763945	9	763945	7.78e-15	0.472222	144	0.0187742	0.55115	1.97e-11	1.32426	window
MR1:chr09:699142	9	699142	7.79e-15	0.496528	144	0.0187742	0.551132	1.97e-11	1.28184	window
MR1:chr09:1072117	9	1072117	7.79e-15	0.46875	144	0.0187742	0.551125	1.97e-11	1.33986	window
MR1:chr09:1090220	9	1090220	7.79e-15	0.413194	144	0.0187742	0.551112	1.97e-11	1.36346	window
MR1:chr09:1062705	9	1062705	7.81e-15	0.388889	144	0.0187742	0.551059	1.97e-11	1.42633	window
MR1:chr09:974691	9	974691	7.86e-15	0.423611	144	0.0187742	0.550924	1.98e-11	1.39085	window
MR1:chr09:1083275	9	1083275	7.87e-15	0.392361	144	0.0187742	0.550913	1.98e-11	1.36286	window
MR1:chr09:997641	9	997641	7.87e-15	0.46875	144	0.0187742	0.550895	1.98e-11	1.33747	window
MR1:chr09:683662	9	683662	7.9e-15	0.5	144	0.0187742	0.550822	1.98e-11	1.30779	window
MR1:chr09:952777	9	952777	7.92e-15	0.479167	144	0.0187742	0.550768	1.99e-11	1.31597	window
MR1:chr09:983843	9	983843	8.03e-15	0.493056	144	0.0187742	0.55048	2.01e-11	1.26775	window
MR1:chr09:816113	9	816113	8.06e-15	0.493056	144	0.0187742	0.550402	2.01e-11	1.26857	window
MR1:chr09:975875	9	975875	8.06e-15	0.479167	144	0.0187742	0.550393	2.01e-11	1.40212	window
MR1:chr09:1085873	9	1085873	8.08e-15	0.392361	144	0.0187742	0.550334	2.02e-11	1.34977	window
MR1:chr09:990899	9	990899	8.1e-15	0.454861	144	0.0187742	0.550294	2.02e-11	1.39972	window
MR1:chr09:975903	9	975903	8.16e-15	0.46875	144	0.0187742	0.550138	2.03e-11	1.42296	window
MR1:chr09:975905	9	975905	8.16e-15	0.46875	144	0.0187742	0.550138	2.03e-11	1.42296	window
MR1:chr09:1018243	9	1018243	8.16e-15	0.40625	144	0.0187742	0.550137	2.03e-11	1.43466	window
MR1:chr09:963831	9	963831	8.16e-15	0.486111	144	0.0187742	0.55013	2.03e-11	1.27354	window
MR1:chr09:968596	9	968596	8.19e-15	0.458333	144	0.0187742	0.550042	2.03e-11	1.40274	window
MR1:chr09:703023	9	703023	8.24e-15	0.465278	144	0.0187742	0.549908	2.04e-11	1.29101	window
MR1:chr09:978644	9	978644	8.4e-15	0.496528	144	0.0187742	0.549502	2.08e-11	1.31126	window
MR1:chr09:1087018	9	1087018	8.43e-15	0.392361	144	0.0187742	0.549432	2.08e-11	1.37792	window
MR1:chr09:961047	9	961047	8.47e-15	0.416667	144	0.0187742	0.549339	2.09e-11	1.40402	window
MR1:chr09:707539	9	707539	8.53e-15	0.423611	144	0.0187742	0.549182	2.1e-11	1.40548	window
MR1:chr09:935560	9	935560	8.59e-15	0.496528	144	0.0187742	0.549022	2.12e-11	1.31236	window
MR1:chr09:1038819	9	1038819	8.72e-15	0.378472	144	0.0187742	0.548712	2.14e-11	1.36602	window
MR1:chr09:766099	9	766099	8.72e-15	0.420139	144	0.0187742	0.548706	2.14e-11	1.37093	window
MR1:chr09:748773	9	748773	8.84e-15	0.402778	144	0.0187742	0.548407	2.17e-11	1.45213	window
MR1:chr09:693763	9	693763	8.92e-15	0.489583	144	0.0187742	0.548222	2.18e-11	1.2414	window
MR1:chr09:1085852	9	1085852	8.92e-15	0.392361	144	0.0187742	0.548217	2.18e-11	1.34406	window
MR1:chr09:976912	9	976912	8.93e-15	0.430556	144	0.0187742	0.548198	2.18e-11	1.35419	window
MR1:chr09:748591	9	748591	8.96e-15	0.409722	144	0.0187742	0.548127	2.19e-11	1.41494	window
MR1:chr09:960679	9	960679	9.09e-15	0.413194	144	0.0187742	0.547822	2.22e-11	1.39283	window
MR1:chr09:954026	9	954026	9.13e-15	0.479167	144	0.0187742	0.547738	2.23e-11	1.31075	window
MR1:chr09:696761	9	696761	9.16e-15	0.486111	144	0.0187742	0.547655	2.23e-11	1.26959	window
MR1:chr09:990337	9	990337	9.29e-15	0.423611	144	0.0187742	0.547351	2.26e-11	1.39714	window
MR1:chr09:1088145	9	1088145	9.29e-15	0.461806	144	0.0187742	0.54735	2.26e-11	1.37643	window
MR1:chr09:707700	9	707700	9.3e-15	0.4375	144	0.0187742	0.547338	2.26e-11	1.41256	window
MR1:chr09:961019	9	961019	9.34e-15	0.416667	144	0.0187742	0.547231	2.27e-11	1.39912	window
MR1:chr09:979758	9	979758	9.46e-15	0.489583	144	0.0187742	0.546972	2.29e-11	1.26613	window
MR1:chr09:715658	9	715658	9.6e-15	0.440972	144	0.0187742	0.546663	2.32e-11	1.33504	window
MR1:chr09:748650	9	748650	9.7e-15	0.371528	144	0.0187742	0.546438	2.34e-11	1.45406	window
MR1:chr09:974684	9	974684	9.71e-15	0.416667	144	0.0187742	0.546417	2.34e-11	1.40357	window
MR1:chr09:1042250	9	1042250	9.72e-15	0.430556	144	0.0187742	0.546383	2.35e-11	1.34225	window
MR1:chr09:678126	9	678126	9.74e-15	0.493056	144	0.0187742	0.546344	2.35e-11	1.27145	window
MR1:chr09:953715	9	953715	9.76e-15	0.493056	144	0.0187742	0.546307	2.35e-11	1.32993	window
MR1:chr09:777529	9	777529	9.78e-15	0.489583	144	0.0187742	0.546263	2.35e-11	1.32795	window
MR1:chr09:975825	9	975825	9.85e-15	0.472222	144	0.0187742	0.546105	2.36e-11	1.40982	window
MR1:chr09:963949	9	963949	9.86e-15	0.46875	144	0.0187742	0.546079	2.36e-11	1.26743	window
MR1:chr09:1042465	9	1042465	9.87e-15	0.420139	144	0.0187742	0.546064	2.36e-11	1.35944	window
MR1:chr09:999544	9	999544	9.94e-15	0.482639	144	0.0187742	0.545903	2.38e-11	1.298	window
MR1:chr09:748662	9	748662	1.01e-14	0.375	144	0.0187742	0.545569	2.42e-11	1.45538	window
MR1:chr09:1083704	9	1083704	1.01e-14	0.395833	144	0.0187742	0.545519	2.42e-11	1.32571	window
MR1:chr09:1062457	9	1062457	1.02e-14	0.423611	144	0.0187742	0.545453	2.42e-11	1.42244	window
MR1:chr09:1073378	9	1073378	1.02e-14	0.489583	144	0.0187742	0.545381	2.43e-11	1.36042	window
MR1:chr09:1072538	9	1072538	1.02e-14	0.458333	144	0.0187742	0.545316	2.43e-11	1.27289	window
MR1:chr09:962174	9	962174	1.02e-14	0.482639	144	0.0187742	0.545312	2.43e-11	1.29692	window
MR1:chr09:978706	9	978706	1.03e-14	0.496528	144	0.0187742	0.545078	2.45e-11	1.30448	window
MR1:chr09:707784	9	707784	1.03e-14	0.409722	144	0.0187742	0.545073	2.45e-11	1.40153	window
MR1:chr09:944566	9	944566	1.03e-14	0.486111	144	0.0187742	0.545058	2.45e-11	1.35187	window
MR1:chr09:977043	9	977043	1.04e-14	0.46875	144	0.0187742	0.545011	2.46e-11	1.39481	window
MR1:chr09:946438	9	946438	1.04e-14	0.489583	144	0.0187742	0.544878	2.47e-11	1.26713	window
MR1:chr09:1064282	9	1064282	1.05e-14	0.399306	144	0.0187742	0.544808	2.47e-11	1.36274	window
MR1:chr09:968666	9	968666	1.06e-14	0.454861	144	0.0187742	0.544538	2.5e-11	1.38155	window
MR1:chr09:1028715	9	1028715	1.07e-14	0.493056	144	0.0187742	0.544387	2.52e-11	1.28857	window
MR1:chr09:748777	9	748777	1.07e-14	0.40625	144	0.0187742	0.544345	2.52e-11	1.45013	window
MR1:chr09:763996	9	763996	1.08e-14	0.482639	144	0.0187742	0.544085	2.54e-11	1.32948	window
MR1:chr09:763999	9	763999	1.08e-14	0.482639	144	0.0187742	0.544085	2.54e-11	1.32948	window
MR1:chr09:1041965	9	1041965	1.09e-14	0.444444	144	0.0187742	0.544004	2.55e-11	1.38161	window
MR1:chr09:970421	9	970421	1.09e-14	0.472222	144	0.0187742	0.543898	2.56e-11	1.29369	window
MR1:chr09:949167	9	949167	1.12e-14	0.489583	144	0.0187742	0.543365	2.62e-11	1.27185	window
MR1:chr09:968678	9	968678	1.13e-14	0.454861	144	0.0187742	0.543229	2.64e-11	1.36499	window
MR1:chr09:1042261	9	1042261	1.13e-14	0.475694	144	0.0187742	0.543209	2.64e-11	1.42135	window
MR1:chr09:949545	9	949545	1.13e-14	0.489583	144	0.0187742	0.543186	2.64e-11	1.24297	window
MR1:chr09:1042321	9	1042321	1.14e-14	0.434028	144	0.0187742	0.542977	2.66e-11	1.34177	window
MR1:chr09:960659	9	960659	1.14e-14	0.413194	144	0.0187742	0.542908	2.66e-11	1.39912	window
MR1:chr09:940068	9	940068	1.14e-14	0.496528	144	0.0187742	0.542902	2.66e-11	1.28586	window
MR1:chr09:968592	9	968592	1.15e-14	0.444444	144	0.0187742	0.542869	2.66e-11	1.38048	window
MR1:chr09:952460	9	952460	1.15e-14	0.482639	144	0.0187742	0.542858	2.66e-11	1.30096	window
MR1:chr09:990875	9	990875	1.15e-14	0.454861	144	0.0187742	0.542826	2.67e-11	1.37921	window
MR1:chr09:959153	9	959153	1.15e-14	0.489583	144	0.0187742	0.542785	2.67e-11	1.29903	window
MR1:chr09:959157	9	959157	1.15e-14	0.489583	144	0.0187742	0.542785	2.67e-11	1.29903	window
MR1:chr09:757399	9	757399	1.16e-14	0.465278	144	0.0187742	0.542584	2.69e-11	1.31393	window
MR1:chr09:960685	9	960685	1.18e-14	0.413194	144	0.0187742	0.542336	2.72e-11	1.40026	window
MR1:chr09:946520	9	946520	1.18e-14	0.496528	144	0.0187742	0.542201	2.73e-11	1.27715	window
MR1:chr09:1026791	9	1026791	1.19e-14	0.482639	144	0.0187742	0.542146	2.74e-11	1.28722	window
MR1:chr09:1085381	9	1085381	1.19e-14	0.444444	144	0.0187742	0.542117	2.74e-11	1.33739	window
MR1:chr09:949621	9	949621	1.2e-14	0.496528	144	0.0187742	0.541897	2.76e-11	1.25502	window
MR1:chr09:707773	9	707773	1.2e-14	0.420139	144	0.0187742	0.541828	2.77e-11	1.39748	window
MR1:chr09:1000246	9	1000246	1.21e-14	0.486111	144	0.0187742	0.541802	2.77e-11	1.31536	window
MR1:chr09:763989	9	763989	1.21e-14	0.472222	144	0.0187742	0.54173	2.77e-11	1.32169	window
MR1:chr09:960999	9	960999	1.22e-14	0.413194	144	0.0187742	0.541609	2.79e-11	1.39942	window
MR1:chr09:792622	9	792622	1.22e-14	0.454861	144	0.0187742	0.541586	2.79e-11	1.28598	window
MR1:chr09:707624	9	707624	1.22e-14	0.440972	144	0.0187742	0.541531	2.79e-11	1.40913	window
MR1:chr09:950000	9	950000	1.23e-14	0.486111	144	0.0187742	0.541434	2.8e-11	1.24206	window
MR1:chr09:949605	9	949605	1.24e-14	0.493056	144	0.0187742	0.541137	2.84e-11	1.24756	window
MR1:chr09:996466	9	996466	1.26e-14	0.486111	144	0.0187742	0.540886	2.87e-11	1.28023	window
MR1:chr09:1062728	9	1062728	1.27e-14	0.385417	144	0.0187742	0.540721	2.89e-11	1.42084	window
MR1:chr09:976640	9	976640	1.28e-14	0.423611	144	0.0187742	0.540546	2.91e-11	1.40071	window
MR1:chr09:1090177	9	1090177	1.28e-14	0.409722	144	0.0187742	0.540524	2.91e-11	1.34587	window
MR1:chr09:707602	9	707602	1.29e-14	0.440972	144	0.0187742	0.540391	2.92e-11	1.40654	window
MR1:chr09:891044	9	891044	1.3e-14	0.496528	144	0.0187742	0.54019	2.95e-11	1.40208	window
MR1:chr09:975810	9	975810	1.31e-14	0.475694	144	0.0187742	0.540003	2.97e-11	1.39434	window
MR1:chr09:948140	9	948140	1.32e-14	0.475694	144	0.0187742	0.539949	2.98e-11	1.273	window
MR1:chr09:1086870	9	1086870	1.32e-14	0.402778	144	0.0187742	0.539838	2.99e-11	1.38129	window
MR1:chr09:951001	9	951001	1.33e-14	0.472222	144	0.0187742	0.539653	3.01e-11	1.24428	window
MR1:chr09:793121	9	793121	1.35e-14	0.486111	144	0.0187742	0.53946	3.04e-11	1.23504	window
MR1:chr09:748703	9	748703	1.39e-14	0.385417	144	0.0187742	0.538786	3.13e-11	1.42827	window
MR1:chr09:1082436	9	1082436	1.41e-14	0.409722	144	0.0187742	0.538434	3.18e-11	1.33144	window
MR1:chr09:972249	9	972249	1.42e-14	0.493056	144	0.0187742	0.538369	3.19e-11	1.27107	window
MR1:chr09:990145	9	990145	1.45e-14	0.413194	144	0.0187742	0.537913	3.25e-11	1.40638	window
MR1:chr09:684691	9	684691	1.46e-14	0.493056	144	0.0187742	0.537773	3.27e-11	1.33626	window
MR1:chr09:1062571	9	1062571	1.47e-14	0.423611	144	0.0187742	0.53765	3.29e-11	1.41353	window
MR1:chr09:1062577	9	1062577	1.48e-14	0.458333	144	0.0187742	0.53749	3.31e-11	1.45521	window
MR1:chr09:793017	9	793017	1.49e-14	0.489583	144	0.0187742	0.537345	3.33e-11	1.25217	window
MR1:chr09:944526	9	944526	1.49e-14	0.496528	144	0.0187742	0.53724	3.34e-11	1.30648	window
MR1:chr09:978689	9	978689	1.5e-14	0.5	144	0.0187742	0.537211	3.34e-11	1.30137	window
MR1:chr09:958978	9	958978	1.5e-14	0.493056	144	0.0187742	0.537208	3.34e-11	1.3124	window
MR1:chr09:766105	9	766105	1.5e-14	0.416667	144	0.0187742	0.537115	3.35e-11	1.36367	window
MR1:chr09:707811	9	707811	1.51e-14	0.40625	144	0.0187742	0.536985	3.37e-11	1.39832	window
MR1:chr09:707796	9	707796	1.53e-14	0.40625	144	0.0187742	0.536764	3.4e-11	1.39831	window
MR1:chr09:975005	9	975005	1.53e-14	0.472222	144	0.0187742	0.536722	3.4e-11	1.34259	window
MR1:chr09:1073344	9	1073344	1.54e-14	0.475694	144	0.0187742	0.536616	3.42e-11	1.33167	window
MR1:chr09:762331	9	762331	1.57e-14	0.486111	144	0.0187742	0.536249	3.47e-11	1.25596	window
MR1:chr09:749707	9	749707	1.57e-14	0.4375	144	0.0187742	0.53624	3.47e-11	1.32319	window
MR1:chr09:953371	9	953371	1.58e-14	0.5	144	0.0187742	0.536074	3.49e-11	1.31522	window
MR1:chr09:759319	9	759319	1.58e-14	0.46875	144	0.0187742	0.536007	3.5e-11	1.28925	window
MR1:chr09:960567	9	960567	1.59e-14	0.427083	144	0.0187742	0.53595	3.51e-11	1.3767	window
MR1:chr09:960826	9	960826	1.59e-14	0.409722	144	0.0187742	0.535885	3.51e-11	1.40039	window
MR1:chr09:763746	9	763746	1.59e-14	0.475694	144	0.0187742	0.535869	3.51e-11	1.27459	window
MR1:chr09:985240	9	985240	1.62e-14	0.489583	144	0.0187742	0.535592	3.56e-11	1.22874	window
MR1:chr09:1082987	9	1082987	1.62e-14	0.451389	144	0.0187742	0.53552	3.57e-11	1.37502	window
MR1:chr09:678284	9	678284	1.63e-14	0.489583	144	0.0187742	0.535364	3.59e-11	1.27894	window
MR1:chr09:1086820	9	1086820	1.64e-14	0.395833	144	0.0187742	0.535274	3.6e-11	1.37889	window
MR1:chr09:757372	9	757372	1.65e-14	0.5	144	0.0187742	0.535165	3.62e-11	1.2899	window
MR1:chr09:996578	9	996578	1.65e-14	0.496528	144	0.0187742	0.535144	3.62e-11	1.25264	window
MR1:chr09:960680	9	960680	1.66e-14	0.416667	144	0.0187742	0.535	3.64e-11	1.39528	window
MR1:chr09:983628	9	983628	1.68e-14	0.489583	144	0.0187742	0.534729	3.68e-11	1.24056	window
MR1:chr09:680438	9	680438	1.69e-14	0.493056	144	0.0187742	0.534674	3.69e-11	1.29496	window
MR1:chr09:991033	9	991033	1.7e-14	0.461806	144	0.0187742	0.534551	3.7e-11	1.38162	window
MR1:chr09:960747	9	960747	1.7e-14	0.423611	144	0.0187742	0.534548	3.7e-11	1.39221	window
MR1:chr09:1029262	9	1029262	1.71e-14	0.486111	144	0.0187742	0.534402	3.72e-11	1.24966	window
MR1:chr09:748887	9	748887	1.72e-14	0.402778	144	0.0187742	0.534259	3.74e-11	1.4418	window
MR1:chr09:949287	9	949287	1.73e-14	0.496528	144	0.0187742	0.534202	3.75e-11	1.25925	window
MR1:chr09:890736	9	890736	1.73e-14	0.493056	144	0.0187742	0.534154	3.75e-11	1.41567	window
MR1:chr09:707664	9	707664	1.75e-14	0.4375	144	0.0187742	0.53394	3.79e-11	1.3788	window
MR1:chr09:794916	9	794916	1.75e-14	0.475694	144	0.0187742	0.533863	3.8e-11	1.23963	window
MR1:chr09:978602	9	978602	1.76e-14	0.486111	144	0.0187742	0.533761	3.81e-11	1.29277	window
MR1:chr09:891051	9	891051	1.77e-14	0.496528	144	0.0187742	0.533695	3.82e-11	1.4031	window
MR1:chr09:865242	9	865242	1.79e-14	0.472222	144	0.0187742	0.533367	3.88e-11	1.27751	window
MR1:chr09:1087062	9	1087062	1.81e-14	0.388889	144	0.0187742	0.533211	3.9e-11	1.35593	window
MR1:chr09:960752	9	960752	1.81e-14	0.416667	144	0.0187742	0.533184	3.9e-11	1.39299	window
MR1:chr09:702245	9	702245	1.81e-14	0.489583	144	0.0187742	0.533128	3.91e-11	1.28825	window
MR1:chr09:1086846	9	1086846	1.82e-14	0.392361	144	0.0187742	0.533114	3.91e-11	1.36017	window
MR1:chr09:715910	9	715910	1.82e-14	0.482639	144	0.0187742	0.533075	3.91e-11	1.29939	window
MR1:chr09:766617	9	766617	1.85e-14	0.4375	144	0.0187742	0.532771	3.97e-11	1.36702	window
MR1:chr09:1046441	9	1046441	1.88e-14	0.479167	144	0.0187742	0.532394	4.03e-11	1.38513	window
MR1:chr09:949062	9	949062	1.89e-14	0.489583	144	0.0187742	0.532284	4.05e-11	1.25263	window
MR1:chr09:1090167	9	1090167	1.9e-14	0.413194	144	0.0187742	0.532176	4.07e-11	1.33994	window
MR1:chr09:748915	9	748915	1.9e-14	0.402778	144	0.0187742	0.532151	4.07e-11	1.41272	window
MR1:chr09:951847	9	951847	1.93e-14	0.458333	144	0.0187742	0.531815	4.13e-11	1.22329	window
MR1:chr09:998716	9	998716	1.94e-14	0.46875	144	0.0187742	0.531745	4.14e-11	1.31209	window
MR1:chr09:960671	9	960671	1.94e-14	0.413194	144	0.0187742	0.5317	4.14e-11	1.38705	window
MR1:chr09:778325	9	778325	1.94e-14	0.46875	144	0.0187742	0.531684	4.14e-11	1.30949	window
MR1:chr09:762349	9	762349	1.94e-14	0.482639	144	0.0187742	0.531671	4.14e-11	1.25743	window
MR1:chr09:777132	9	777132	1.96e-14	0.493056	144	0.0187742	0.531539	4.16e-11	1.27594	window
MR1:chr09:1088251	9	1088251	1.96e-14	0.440972	144	0.0187742	0.531523	4.16e-11	1.35156	window
MR1:chr09:703663	9	703663	1.97e-14	0.399306	144	0.0187742	0.531408	4.18e-11	1.36251	window
MR1:chr09:749086	9	749086	1.97e-14	0.416667	144	0.0187742	0.531342	4.19e-11	1.30115	window
MR1:chr09:694766	9	694766	2e-14	0.493056	144	0.0187742	0.53111	4.23e-11	1.2357	window
MR1:chr09:950331	9	950331	2.01e-14	0.46875	144	0.0187742	0.530996	4.25e-11	1.22865	window
MR1:chr09:1087716	9	1087716	2.02e-14	0.413194	144	0.0187742	0.530848	4.28e-11	1.39618	window
MR1:chr09:997663	9	997663	2.03e-14	0.482639	144	0.0187742	0.530801	4.28e-11	1.31295	window
MR1:chr09:978653	9	978653	2.09e-14	0.496528	144	0.0187742	0.530156	4.41e-11	1.28755	window
MR1:chr09:1039903	9	1039903	2.1e-14	0.40625	144	0.0187742	0.530075	4.42e-11	1.3293	window
MR1:chr09:715708	9	715708	2.12e-14	0.423611	144	0.0187742	0.52986	4.46e-11	1.33249	window
MR1:chr09:1064343	9	1064343	2.12e-14	0.434028	144	0.0187742	0.52982	4.47e-11	1.32289	window
MR1:chr09:1042285	9	1042285	2.12e-14	0.434028	144	0.0187742	0.529803	4.47e-11	1.33431	window
MR1:chr09:985655	9	985655	2.13e-14	0.489583	144	0.0187742	0.52971	4.48e-11	1.22748	window
MR1:chr09:990933	9	990933	2.14e-14	0.458333	144	0.0187742	0.529603	4.5e-11	1.38657	window
MR1:chr09:950014	9	950014	2.15e-14	0.496528	144	0.0187742	0.529524	4.52e-11	1.23049	window
MR1:chr09:997688	9	997688	2.17e-14	0.486111	144	0.0187742	0.529379	4.54e-11	1.31244	window
MR1:chr09:990135	9	990135	2.19e-14	0.416667	144	0.0187742	0.529138	4.59e-11	1.39898	window
MR1:chr09:1089418	9	1089418	2.2e-14	0.399306	144	0.0187742	0.529109	4.59e-11	1.3525	window
MR1:chr09:959089	9	959089	2.22e-14	0.489583	144	0.0187742	0.528852	4.64e-11	1.29144	window
MR1:chr09:990309	9	990309	2.24e-14	0.413194	144	0.0187742	0.528662	4.68e-11	1.39519	window
MR1:chr09:766470	9	766470	2.29e-14	0.427083	144	0.0187742	0.528236	4.77e-11	1.40533	window
MR1:chr09:1073328	9	1073328	2.3e-14	0.472222	144	0.0187742	0.528124	4.79e-11	1.30328	window
MR1:chr09:963564	9	963564	2.32e-14	0.472222	144	0.0187742	0.527986	4.82e-11	1.26545	window
MR1:chr09:815291	9	815291	2.33e-14	0.493056	144	0.0187742	0.527847	4.85e-11	1.23771	window
MR1:chr09:1064252	9	1064252	2.33e-14	0.409722	144	0.0187742	0.527835	4.85e-11	1.36481	window
MR1:chr09:749078	9	749078	2.35e-14	0.423611	144	0.0187742	0.52768	4.88e-11	1.31632	window
MR1:chr09:703472	9	703472	2.36e-14	0.461806	144	0.0187742	0.527601	4.88e-11	1.33522	window
MR1:chr09:1073617	9	1073617	2.36e-14	0.461806	144	0.0187742	0.527586	4.88e-11	1.27443	window
MR1:chr09:707585	9	707585	2.36e-14	0.440972	144	0.0187742	0.527585	4.88e-11	1.38876	window
MR1:chr09:990059	9	990059	2.37e-14	0.423611	144	0.0187742	0.527514	4.89e-11	1.35105	window
MR1:chr09:707800	9	707800	2.37e-14	0.409722	144	0.0187742	0.5275	4.89e-11	1.38816	window
MR1:chr09:707803	9	707803	2.37e-14	0.409722	144	0.0187742	0.5275	4.89e-11	1.38816	window
MR1:chr09:1020259	9	1020259	2.37e-14	0.479167	144	0.0187742	0.527479	4.89e-11	1.31475	window
MR1:chr09:762362	9	762362	2.39e-14	0.479167	144	0.0187742	0.527325	4.92e-11	1.24745	window
MR1:chr09:1042010	9	1042010	2.4e-14	0.486111	144	0.0187742	0.527261	4.93e-11	1.34118	window
MR1:chr09:982897	9	982897	2.4e-14	0.493056	144	0.0187742	0.527231	4.94e-11	1.2395	window
MR1:chr09:949407	9	949407	2.42e-14	0.486111	144	0.0187742	0.527048	4.97e-11	1.23412	window
MR1:chr09:975866	9	975866	2.47e-14	0.482639	144	0.0187742	0.526637	5.07e-11	1.37812	window
MR1:chr09:989571	9	989571	2.48e-14	0.489583	144	0.0187742	0.526516	5.09e-11	1.28237	window
MR1:chr09:960705	9	960705	2.51e-14	0.413194	144	0.0187742	0.526304	5.14e-11	1.39484	window
MR1:chr09:693283	9	693283	2.53e-14	0.482639	144	0.0187742	0.526132	5.18e-11	1.20048	window
MR1:chr09:623901	9	623901	2.54e-14	0.482639	144	0.0187742	0.52607	5.19e-11	1.26524	window
MR1:chr09:1087255	9	1087255	2.54e-14	0.388889	144	0.0187742	0.526011	5.2e-11	1.35665	window
MR1:chr09:964719	9	964719	2.55e-14	0.475694	144	0.0187742	0.525979	5.2e-11	1.26314	window
MR1:chr09:963994	9	963994	2.57e-14	0.461806	144	0.0187742	0.525802	5.23e-11	1.24559	window
MR1:chr09:757009	9	757009	2.57e-14	0.486111	144	0.0187742	0.525799	5.23e-11	1.24821	window
MR1:chr09:794587	9	794587	2.6e-14	0.486111	144	0.0187742	0.525586	5.28e-11	1.24297	window
MR1:chr09:1086805	9	1086805	2.6e-14	0.395833	144	0.0187742	0.525576	5.28e-11	1.36392	window
MR1:chr09:978529	9	978529	2.7e-14	0.5	144	0.0187742	0.524725	5.49e-11	1.28069	window
MR1:chr09:1086665	9	1086665	2.71e-14	0.423611	144	0.0187742	0.524667	5.5e-11	1.35898	window
MR1:chr09:891016	9	891016	2.72e-14	0.493056	144	0.0187742	0.524622	5.51e-11	1.37305	window
MR1:chr09:757378	9	757378	2.75e-14	0.493056	144	0.0187742	0.524345	5.58e-11	1.26576	window
MR1:chr09:761691	9	761691	2.76e-14	0.489583	144	0.0187742	0.524319	5.58e-11	1.25017	window
MR1:chr09:1089949	9	1089949	2.78e-14	0.413194	144	0.0187742	0.524132	5.62e-11	1.32458	window
MR1:chr09:815952	9	815952	2.8e-14	0.486111	144	0.0187742	0.523984	5.66e-11	1.23945	window
MR1:chr09:990306	9	990306	2.82e-14	0.416667	144	0.0187742	0.523804	5.7e-11	1.39322	window
MR1:chr09:1087268	9	1087268	2.83e-14	0.395833	144	0.0187742	0.52375	5.71e-11	1.34757	window
MR1:chr09:955972	9	955972	2.85e-14	0.482639	144	0.0187742	0.523607	5.75e-11	1.30456	window
MR1:chr09:777441	9	777441	2.87e-14	0.5	144	0.0187742	0.523457	5.78e-11	1.30322	window
MR1:chr09:1088486	9	1088486	2.87e-14	0.496528	144	0.0187742	0.523442	5.78e-11	1.48844	window
MR1:chr09:990129	9	990129	2.88e-14	0.416667	144	0.0187742	0.523427	5.78e-11	1.37527	window
MR1:chr09:701988	9	701988	2.9e-14	0.5	144	0.0187742	0.523252	5.82e-11	1.25756	window
MR1:chr09:703625	9	703625	2.91e-14	0.420139	144	0.0187742	0.523197	5.83e-11	1.38959	window
MR1:chr09:757353	9	757353	2.91e-14	0.496528	144	0.0187742	0.523182	5.83e-11	1.26075	window
MR1:chr09:1085086	9	1085086	2.96e-14	0.420139	144	0.0187742	0.522823	5.93e-11	1.29196	window
MR1:chr09:948144	9	948144	3e-14	0.496528	144	0.0187742	0.522525	6.01e-11	1.24464	window
MR1:chr09:1089081	9	1089081	3e-14	0.479167	144	0.0187742	0.522508	6.01e-11	1.44684	window
MR1:chr09:794643	9	794643	3.02e-14	0.5	144	0.0187742	0.522409	6.02e-11	1.23878	window
MR1:chr09:763882	9	763882	3.02e-14	0.479167	144	0.0187742	0.522402	6.02e-11	1.26203	window
MR1:chr09:1087496	9	1087496	3.05e-14	0.409722	144	0.0187742	0.522173	6.09e-11	1.36456	window
MR1:chr09:1090832	9	1090832	3.06e-14	0.430556	144	0.0187742	0.522143	6.09e-11	1.30853	window
MR1:chr09:1039965	9	1039965	3.08e-14	0.402778	144	0.0187742	0.521964	6.14e-11	1.32906	window
MR1:chr09:864921	9	864921	3.11e-14	0.496528	144	0.0187742	0.521784	6.18e-11	1.2427	window
MR1:chr09:976599	9	976599	3.18e-14	0.420139	144	0.0187742	0.521305	6.32e-11	1.39364	window
MR1:chr09:702253	9	702253	3.19e-14	0.496528	144	0.0187742	0.521261	6.33e-11	1.2745	window
MR1:chr09:990065	9	990065	3.19e-14	0.420139	144	0.0187742	0.521231	6.33e-11	1.34957	window
MR1:chr09:965213	9	965213	3.24e-14	0.5	144	0.0187742	0.520929	6.42e-11	1.27802	window
MR1:chr09:762679	9	762679	3.34e-14	0.475694	144	0.0187742	0.5203	6.61e-11	1.28663	window
MR1:chr09:815916	9	815916	3.36e-14	0.475694	144	0.0187742	0.520162	6.64e-11	1.22087	window
MR1:chr09:816317	9	816317	3.41e-14	0.5	144	0.0187742	0.519841	6.74e-11	1.21475	window
MR1:chr09:1015182	9	1015182	3.45e-14	0.493056	144	0.0187742	0.519603	6.81e-11	1.25451	window
MR1:chr09:1086777	9	1086777	3.47e-14	0.40625	144	0.0187742	0.519509	6.84e-11	1.34016	window
MR1:chr09:703637	9	703637	3.51e-14	0.402778	144	0.0187742	0.519274	6.91e-11	1.36272	window
MR1:chr09:707750	9	707750	3.57e-14	0.430556	144	0.0187742	0.518886	7.03e-11	1.38169	window
MR1:chr09:795160	9	795160	3.59e-14	0.496528	144	0.0187742	0.518758	7.07e-11	1.22301	window
MR1:chr09:1083398	9	1083398	3.7e-14	0.430556	144	0.0187742	0.518143	7.27e-11	1.30213	window
MR1:chr09:1088539	9	1088539	3.73e-14	0.493056	144	0.0187742	0.517976	7.32e-11	1.493	window
MR1:chr09:1069801	9	1069801	3.77e-14	0.489583	144	0.0187742	0.517778	7.39e-11	1.26111	window
MR1:chr09:680661	9	680661	3.77e-14	0.493056	144	0.0187742	0.517746	7.39e-11	1.28614	window
MR1:chr09:1086799	9	1086799	3.83e-14	0.395833	144	0.0187742	0.51741	7.5e-11	1.34016	window
MR1:chr09:974760	9	974760	3.85e-14	0.465278	144	0.0187742	0.517343	7.52e-11	1.29232	window
MR1:chr09:1089392	9	1089392	3.93e-14	0.420139	144	0.0187742	0.516875	7.68e-11	1.33078	window
MR1:chr09:1089325	9	1089325	3.95e-14	0.416667	144	0.0187742	0.516765	7.72e-11	1.34602	window
MR1:chr09:816554	9	816554	3.96e-14	0.465278	144	0.0187742	0.516708	7.73e-11	1.24365	window
MR1:chr09:796658	9	796658	3.99e-14	0.489583	144	0.0187742	0.516556	7.78e-11	1.22467	window
MR1:chr09:1089940	9	1089940	4e-14	0.40625	144	0.0187742	0.516542	7.78e-11	1.32065	window
MR1:chr09:795198	9	795198	4e-14	0.5	144	0.0187742	0.516504	7.79e-11	1.21646	window
MR1:chr09:680136	9	680136	4.03e-14	0.486111	144	0.0187742	0.516383	7.83e-11	1.24758	window
MR1:chr09:680898	9	680898	4.11e-14	0.475694	144	0.0187742	0.515955	7.98e-11	1.26259	window
MR1:chr09:1088447	9	1088447	4.15e-14	0.434028	144	0.0187742	0.515772	8.04e-11	1.36313	window
MR1:chr09:976545	9	976545	4.16e-14	0.423611	144	0.0187742	0.515722	8.06e-11	1.39343	window
MR1:chr09:715724	9	715724	4.23e-14	0.465278	144	0.0187742	0.515364	8.19e-11	1.32668	window
MR1:chr09:987687	9	987687	4.24e-14	0.475694	144	0.0187742	0.515298	8.21e-11	1.21163	window
MR1:chr09:762642	9	762642	4.25e-14	0.482639	144	0.0187742	0.515273	8.21e-11	1.28243	window
MR1:chr09:816407	9	816407	4.35e-14	0.493056	144	0.0187742	0.514745	8.41e-11	1.20352	window
MR1:chr09:777983	9	777983	4.38e-14	0.486111	144	0.0187742	0.51464	8.45e-11	1.29671	window
MR1:chr09:965434	9	965434	4.42e-14	0.5	144	0.0187742	0.514436	8.52e-11	1.29839	window
MR1:chr09:1061720	9	1061720	4.43e-14	0.447917	144	0.0187742	0.514362	8.54e-11	1.31321	window
MR1:chr09:678527	9	678527	4.44e-14	0.5	144	0.0187742	0.514359	8.54e-11	1.23227	window
MR1:chr09:981620	9	981620	4.46e-14	0.493056	144	0.0187742	0.514226	8.59e-11	1.20419	window
MR1:chr09:1087300	9	1087300	4.52e-14	0.395833	144	0.0187742	0.513957	8.69e-11	1.34743	window
MR1:chr09:996116	9	996116	4.53e-14	0.486111	144	0.0187742	0.513913	8.7e-11	1.2577	window
MR1:chr09:976526	9	976526	4.53e-14	0.4375	144	0.0187742	0.513901	8.7e-11	1.394	window
MR1:chr09:974824	9	974824	4.54e-14	0.475694	144	0.0187742	0.513854	8.71e-11	1.28491	window
MR1:chr09:948182	9	948182	4.55e-14	0.489583	144	0.0187742	0.513817	8.72e-11	1.2274	window
MR1:chr09:946215	9	946215	4.58e-14	0.5	144	0.0187742	0.513698	8.75e-11	1.22899	window
MR1:chr09:946217	9	946217	4.58e-14	0.5	144	0.0187742	0.513698	8.75e-11	1.22899	window
MR1:chr09:762602	9	762602	4.61e-14	0.486111	144	0.0187742	0.513566	8.8e-11	1.28421	window
MR1:chr09:1015188	9	1015188	4.67e-14	0.489583	144	0.0187742	0.513286	8.91e-11	1.25346	window
MR1:chr09:976922	9	976922	4.74e-14	0.430556	144	0.0187742	0.51297	9.04e-11	1.33379	window
MR1:chr09:974922	9	974922	4.75e-14	0.482639	144	0.0187742	0.512941	9.05e-11	1.26967	window
MR1:chr09:1089000	9	1089000	4.78e-14	0.482639	144	0.0187742	0.512816	9.09e-11	1.44159	window
MR1:chr09:974923	9	974923	4.8e-14	0.482639	144	0.0187742	0.512717	9.12e-11	1.26981	window
MR1:chr09:1041811	9	1041811	4.8e-14	0.5	144	0.0187742	0.512714	9.12e-11	1.29938	window
MR1:chr09:760926	9	760926	4.81e-14	0.475694	144	0.0187742	0.512654	9.14e-11	1.28232	window
MR1:chr09:795290	9	795290	4.91e-14	0.486111	144	0.0187742	0.512224	9.32e-11	1.2229	window
MR1:chr09:772063	9	772063	4.93e-14	0.493056	144	0.0187742	0.512159	9.34e-11	1.24532	window
MR1:chr09:998744	9	998744	4.95e-14	0.46875	144	0.0187742	0.512071	9.37e-11	1.28529	window
MR1:chr09:1089310	9	1089310	4.96e-14	0.420139	144	0.0187742	0.512024	9.39e-11	1.3602	window
MR1:chr09:978513	9	978513	5.02e-14	0.496528	144	0.0187742	0.511787	9.49e-11	1.25911	window
MR1:chr09:951966	9	951966	5.02e-14	0.472222	144	0.0187742	0.511758	9.49e-11	1.2378	window
MR1:chr09:782178	9	782178	5.03e-14	0.46875	144	0.0187742	0.511739	9.49e-11	1.23604	window
MR1:chr09:815635	9	815635	5.09e-14	0.5	144	0.0187742	0.511502	9.59e-11	1.19657	window
MR1:chr09:989566	9	989566	5.09e-14	0.489583	144	0.0187742	0.511489	9.59e-11	1.27063	window
MR1:chr09:1041821	9	1041821	5.15e-14	0.5	144	0.0187742	0.511233	9.69e-11	1.29839	window
MR1:chr09:762638	9	762638	5.16e-14	0.489583	144	0.0187742	0.511223	9.69e-11	1.28694	window
MR1:chr09:752636	9	752636	5.16e-14	0.489583	144	0.0187742	0.511223	9.69e-11	1.2413	window
MR1:chr09:680650	9	680650	5.16e-14	0.496528	144	0.0187742	0.511199	9.69e-11	1.28407	window
MR1:chr09:975980	9	975980	5.17e-14	0.46875	144	0.0187742	0.511149	9.71e-11	1.42041	window
MR1:chr09:693319	9	693319	5.19e-14	0.475694	144	0.0187742	0.511099	9.72e-11	1.18372	window
MR1:chr09:815666	9	815666	5.22e-14	0.496528	144	0.0187742	0.51098	9.77e-11	1.2031	window
MR1:chr09:763771	9	763771	5.24e-14	0.472222	144	0.0187742	0.510896	9.8e-11	1.25843	window
MR1:chr09:1024455	9	1024455	5.24e-14	0.486111	144	0.0187742	0.510876	9.8e-11	1.246	window
MR1:chr09:1026896	9	1026896	5.31e-14	0.472222	144	0.0187742	0.510596	9.93e-11	1.21579	window
MR1:chr09:1046639	9	1046639	5.34e-14	0.479167	144	0.0187742	0.510507	9.95e-11	1.38474	window
MR1:chr09:1046659	9	1046659	5.34e-14	0.479167	144	0.0187742	0.510507	9.95e-11	1.38474	window
MR1:chr09:1087124	9	1087124	5.34e-14	0.395833	144	0.0187742	0.510478	9.96e-11	1.33118	window
MR1:chr09:1092051	9	1092051	5.36e-14	0.496528	144	0.0187742	0.510424	9.97e-11	1.25733	window
MR1:chr09:752647	9	752647	5.47e-14	0.489583	144	0.0187742	0.509996	1.02e-10	1.23302	window
MR1:chr09:694827	9	694827	5.49e-14	0.486111	144	0.0187742	0.509905	1.02e-10	1.19991	window
MR1:chr09:1089929	9	1089929	5.51e-14	0.402778	144	0.0187742	0.509841	1.02e-10	1.32162	window
MR1:chr09:1037259	9	1037259	5.58e-14	0.461806	144	0.0187742	0.509576	1.04e-10	1.21014	window
MR1:chr09:1015198	9	1015198	5.68e-14	0.486111	144	0.0187742	0.509201	1.05e-10	1.25468	window
MR1:chr09:794525	9	794525	5.68e-14	0.5	144	0.0187742	0.509193	1.05e-10	1.22967	window
MR1:chr09:976669	9	976669	5.75e-14	0.423611	144	0.0187742	0.508962	1.06e-10	1.36779	window
MR1:chr09:766446	9	766446	5.75e-14	0.444444	144	0.0187742	0.508954	1.06e-10	1.4097	window
MR1:chr09:970050	9	970050	5.78e-14	0.496528	144	0.0187742	0.508838	1.07e-10	1.26631	window
MR1:chr09:748947	9	748947	5.79e-14	0.413194	144	0.0187742	0.508805	1.07e-10	1.34113	window
MR1:chr09:864902	9	864902	5.91e-14	0.493056	144	0.0187742	0.508384	1.09e-10	1.24092	window
MR1:chr09:1020266	9	1020266	5.94e-14	0.482639	144	0.0187742	0.508296	1.09e-10	1.28603	window
MR1:chr09:762649	9	762649	5.95e-14	0.482639	144	0.0187742	0.508232	1.1e-10	1.25958	window
MR1:chr09:1084898	9	1084898	5.98e-14	0.423611	144	0.0187742	0.508125	1.1e-10	1.3196	window
MR1:chr09:990297	9	990297	6.14e-14	0.416667	144	0.0187742	0.507583	1.13e-10	1.38438	window
MR1:chr09:976549	9	976549	6.36e-14	0.427083	144	0.0187742	0.506866	1.17e-10	1.3855	window
MR1:chr09:1088989	9	1088989	6.44e-14	0.479167	144	0.0187742	0.506593	1.18e-10	1.42557	window
MR1:chr09:1153896	9	1153896	6.46e-14	0.46875	144	0.0187742	0.50653	1.19e-10	1.22499	window
MR1:chr09:677941	9	677941	6.48e-14	0.482639	144	0.0187742	0.506481	1.19e-10	1.21203	window
MR1:chr09:749751	9	749751	6.57e-14	0.4375	144	0.0187742	0.506188	1.2e-10	1.25047	window
MR1:chr09:795260	9	795260	6.69e-14	0.5	144	0.0187742	0.505815	1.22e-10	1.21315	window
MR1:chr09:1089097	9	1089097	6.78e-14	0.46875	144	0.0187742	0.505527	1.24e-10	1.40051	window
MR1:chr09:797048	9	797048	6.8e-14	0.489583	144	0.0187742	0.505459	1.24e-10	1.21499	window
MR1:chr09:991409	9	991409	6.81e-14	0.482639	144	0.0187742	0.505439	1.24e-10	1.3615	window
MR1:chr09:683694	9	683694	6.82e-14	0.472222	144	0.0187742	0.505424	1.24e-10	1.239	window
MR1:chr09:990224	9	990224	6.82e-14	0.409722	144	0.0187742	0.505402	1.24e-10	1.35714	window
MR1:chr09:974830	9	974830	6.89e-14	0.472222	144	0.0187742	0.50521	1.25e-10	1.28006	window
MR1:chr09:1085016	9	1085016	7.03e-14	0.399306	144	0.0187742	0.504776	1.28e-10	1.29168	window
MR1:chr09:974599	9	974599	7.04e-14	0.420139	144	0.0187742	0.504754	1.28e-10	1.39537	window
MR1:chr09:867342	9	867342	7.09e-14	0.475694	144	0.0187742	0.504612	1.29e-10	1.22086	window
MR1:chr09:1086740	9	1086740	7.1e-14	0.409722	144	0.0187742	0.504588	1.29e-10	1.33062	window
MR1:chr09:1064069	9	1064069	7.12e-14	0.40625	144	0.0187742	0.504517	1.29e-10	1.34907	window
MR1:chr09:778265	9	778265	7.14e-14	0.472222	144	0.0187742	0.504472	1.29e-10	1.29251	window
MR1:chr09:778279	9	778279	7.14e-14	0.472222	144	0.0187742	0.504472	1.29e-10	1.29251	window
MR1:chr09:1069755	9	1069755	7.17e-14	0.489583	144	0.0187742	0.504383	1.3e-10	1.24896	window
MR1:chr09:777269	9	777269	7.2e-14	0.489583	144	0.0187742	0.504291	1.3e-10	1.27134	window
MR1:chr09:863689	9	863689	7.29e-14	0.472222	144	0.0187742	0.504042	1.32e-10	1.24192	window
MR1:chr09:1175261	9	1175261	7.31e-14	0.4375	144	0.0187742	0.503965	1.32e-10	1.19132	window
MR1:chr09:976469	9	976469	7.53e-14	0.4375	144	0.0187742	0.503366	1.36e-10	1.42176	window
MR1:chr09:1086582	9	1086582	7.59e-14	0.420139	144	0.0187742	0.503204	1.37e-10	1.31254	window
MR1:chr09:990261	9	990261	7.63e-14	0.40625	144	0.0187742	0.503092	1.37e-10	1.37589	window
MR1:chr09:974188	9	974188	7.67e-14	0.479167	144	0.0187742	0.502987	1.38e-10	1.22758	window
MR1:chr09:961556	9	961556	7.73e-14	0.451389	144	0.0187742	0.502826	1.39e-10	1.30275	window
MR1:chr09:959335	9	959335	7.73e-14	0.475694	144	0.0187742	0.502808	1.39e-10	1.23228	window
MR1:chr09:976513	9	976513	7.73e-14	0.4375	144	0.0187742	0.502808	1.39e-10	1.40804	window
MR1:chr09:862917	9	862917	7.75e-14	0.454861	144	0.0187742	0.502753	1.39e-10	1.24755	window
MR1:chr09:678566	9	678566	7.81e-14	0.493056	144	0.0187742	0.502611	1.4e-10	1.22753	window
MR1:chr09:1089278	9	1089278	7.87e-14	0.427083	144	0.0187742	0.502441	1.41e-10	1.34706	window
MR1:chr09:693841	9	693841	8.03e-14	0.482639	144	0.0187742	0.502028	1.44e-10	1.20046	window
MR1:chr09:990267	9	990267	8.06e-14	0.413194	144	0.0187742	0.501957	1.44e-10	1.36971	window
MR1:chr09:990287	9	990287	8.06e-14	0.413194	144	0.0187742	0.501957	1.44e-10	1.36971	window
MR1:chr09:1025341	9	1025341	8.13e-14	0.482639	144	0.0187742	0.501769	1.45e-10	1.22465	window
MR1:chr09:766243	9	766243	8.17e-14	0.440972	144	0.0187742	0.501681	1.46e-10	1.33393	window
MR1:chr09:778217	9	778217	8.21e-14	0.472222	144	0.0187742	0.501564	1.46e-10	1.29057	window
MR1:chr09:1016845	9	1016845	8.22e-14	0.489583	144	0.0187742	0.501548	1.46e-10	1.22608	window
MR1:chr09:856390	9	856390	8.24e-14	0.496528	144	0.0187742	0.501487	1.47e-10	1.26555	window
MR1:chr09:778315	9	778315	8.3e-14	0.479167	144	0.0187742	0.50135	1.47e-10	1.26358	window
MR1:chr09:990068	9	990068	8.31e-14	0.430556	144	0.0187742	0.501332	1.47e-10	1.3489	window
MR1:chr09:1095396	9	1095396	8.31e-14	0.46875	144	0.0187742	0.501328	1.47e-10	1.2738	window
MR1:chr09:623856	9	623856	8.37e-14	0.486111	144	0.0187742	0.501183	1.48e-10	1.23723	window
MR1:chr09:1091975	9	1091975	8.41e-14	0.489583	144	0.0187742	0.50107	1.49e-10	1.24336	window
MR1:chr09:865827	9	865827	8.53e-14	0.475694	144	0.0187742	0.500788	1.51e-10	1.25362	window
MR1:chr09:752614	9	752614	8.55e-14	0.493056	144	0.0187742	0.500728	1.51e-10	1.20871	window
MR1:chr09:702135	9	702135	8.56e-14	0.496528	144	0.0187742	0.500702	1.51e-10	1.25182	window
MR1:chr09:1020421	9	1020421	8.57e-14	0.479167	144	0.0187742	0.500676	1.51e-10	1.24852	window
MR1:chr09:976005	9	976005	8.61e-14	0.465278	144	0.0187742	0.500586	1.52e-10	1.41474	window
MR1:chr09:990116	9	990116	8.62e-14	0.420139	144	0.0187742	0.500558	1.52e-10	1.36096	window
MR1:chr09:533811	9	533811	8.64e-14	0.496528	144	0.0187742	0.500523	1.52e-10	1.18849	window
MR1:chr09:976691	9	976691	8.73e-14	0.427083	144	0.0187742	0.500305	1.54e-10	1.36048	window
MR1:chr09:974976	9	974976	8.75e-14	0.454861	144	0.0187742	0.500245	1.54e-10	1.26437	window
MR1:chr09:866105	9	866105	8.76e-14	0.458333	144	0.0187742	0.50024	1.54e-10	1.20804	window
MR1:chr09:990151	9	990151	8.84e-14	0.413194	144	0.0187742	0.500048	1.55e-10	1.35323	window
MR1:chr09:990162	9	990162	8.84e-14	0.413194	144	0.0187742	0.500048	1.55e-10	1.35323	window
MR1:chr09:1092076	9	1092076	8.88e-14	0.496528	144	0.0187742	0.499958	1.55e-10	1.26302	window
MR1:chr09:816492	9	816492	8.88e-14	0.479167	144	0.0187742	0.499948	1.55e-10	1.21828	window
MR1:chr09:976876	9	976876	8.93e-14	0.46875	144	0.0187742	0.499835	1.56e-10	1.29663	window
MR1:chr09:944568	9	944568	8.95e-14	0.472222	144	0.0187742	0.499797	1.56e-10	1.2985	window
MR1:chr09:1089059	9	1089059	9e-14	0.5	144	0.0187742	0.49968	1.57e-10	1.45137	window
MR1:chr09:934603	9	934603	9.09e-14	0.493056	144	0.0187742	0.499472	1.59e-10	1.25114	window
MR1:chr09:797794	9	797794	9.13e-14	0.5	144	0.0187742	0.499382	1.59e-10	1.21017	window
MR1:chr09:816506	9	816506	9.22e-14	0.482639	144	0.0187742	0.499164	1.61e-10	1.2205	window
MR1:chr09:680801	9	680801	9.25e-14	0.454861	144	0.0187742	0.499113	1.61e-10	1.30655	window
MR1:chr09:795308	9	795308	9.35e-14	0.482639	144	0.0187742	0.498883	1.63e-10	1.2103	window
MR1:chr09:990111	9	990111	9.35e-14	0.423611	144	0.0187742	0.498879	1.63e-10	1.36437	window
MR1:chr09:680896	9	680896	9.41e-14	0.46875	144	0.0187742	0.49875	1.63e-10	1.2534	window
MR1:chr09:1042026	9	1042026	9.48e-14	0.493056	144	0.0187742	0.498598	1.65e-10	1.30784	window
MR1:chr09:702035	9	702035	9.55e-14	0.489583	144	0.0187742	0.498454	1.66e-10	1.24936	window
MR1:chr09:865875	9	865875	9.62e-14	0.472222	144	0.0187742	0.498292	1.67e-10	1.23644	window
MR1:chr09:1086557	9	1086557	9.73e-14	0.413194	144	0.0187742	0.498059	1.69e-10	1.2984	window
MR1:chr09:816604	9	816604	9.75e-14	0.46875	144	0.0187742	0.498023	1.69e-10	1.21464	window
MR1:chr09:989112	9	989112	9.75e-14	0.479167	144	0.0187742	0.498017	1.69e-10	1.21555	window
MR1:chr09:795285	9	795285	9.8e-14	0.486111	144	0.0187742	0.497909	1.69e-10	1.215	window
MR1:chr09:817119	9	817119	9.95e-14	0.479167	144	0.0187742	0.497597	1.72e-10	1.23704	window
MR1:chr09:867637	9	867637	9.98e-14	0.493056	144	0.0187742	0.497541	1.72e-10	1.23871	window
MR1:chr09:1062403	9	1062403	9.98e-14	0.493056	144	0.0187742	0.497532	1.72e-10	1.30588	window
MR1:chr09:952524	9	952524	9.99e-14	0.5	144	0.0187742	0.497509	1.72e-10	1.23714	window
MR1:chr09:703622	9	703622	1.01e-13	0.416667	144	0.0187742	0.497374	1.73e-10	1.37682	window
MR1:chr09:976521	9	976521	1.01e-13	0.447917	144	0.0187742	0.497336	1.73e-10	1.3985	window
MR1:chr09:1040031	9	1040031	1.01e-13	0.444444	144	0.0187742	0.497257	1.74e-10	1.26761	window
MR1:chr09:863203	9	863203	1.02e-13	0.454861	144	0.0187742	0.497153	1.74e-10	1.25999	window
MR1:chr09:863206	9	863206	1.02e-13	0.454861	144	0.0187742	0.497153	1.74e-10	1.25999	window
MR1:chr09:946149	9	946149	1.02e-13	0.489583	144	0.0187742	0.497072	1.75e-10	1.21637	window
MR1:chr09:766642	9	766642	1.04e-13	0.440972	144	0.0187742	0.496778	1.77e-10	1.33458	window
MR1:chr09:932751	9	932751	1.04e-13	0.5	144	0.0187742	0.496734	1.78e-10	1.26218	window
MR1:chr09:974821	9	974821	1.04e-13	0.46875	144	0.0187742	0.496677	1.78e-10	1.27305	window
MR1:chr09:859046	9	859046	1.04e-13	0.465278	144	0.0187742	0.496657	1.78e-10	1.22284	window
MR1:chr09:1152339	9	1152339	1.04e-13	0.440972	144	0.0187742	0.496649	1.78e-10	1.21294	window
MR1:chr09:976946	9	976946	1.05e-13	0.447917	144	0.0187742	0.496566	1.79e-10	1.32458	window
MR1:chr09:793510	9	793510	1.05e-13	0.489583	144	0.0187742	0.496439	1.79e-10	1.20751	window
MR1:chr09:872143	9	872143	1.05e-13	0.489583	144	0.0187742	0.496429	1.79e-10	1.22461	window
MR1:chr09:872159	9	872159	1.05e-13	0.489583	144	0.0187742	0.496429	1.79e-10	1.22461	window
MR1:chr09:862927	9	862927	1.06e-13	0.451389	144	0.0187742	0.496345	1.8e-10	1.24292	window
MR1:chr09:764429	9	764429	1.06e-13	0.489583	144	0.0187742	0.4963	1.8e-10	1.22	window
MR1:chr09:1025326	9	1025326	1.07e-13	0.493056	144	0.0187742	0.496084	1.82e-10	1.21471	window
MR1:chr09:867300	9	867300	1.07e-13	0.472222	144	0.0187742	0.496074	1.82e-10	1.21411	window
MR1:chr09:814559	9	814559	1.08e-13	0.496528	144	0.0187742	0.496007	1.82e-10	1.23632	window
MR1:chr09:962357	9	962357	1.08e-13	0.472222	144	0.0187742	0.495911	1.83e-10	1.2136	window
MR1:chr09:763410	9	763410	1.08e-13	0.465278	144	0.0187742	0.495874	1.83e-10	1.21649	window
MR1:chr09:999859	9	999859	1.08e-13	0.493056	144	0.0187742	0.495861	1.83e-10	1.22529	window
MR1:chr09:682847	9	682847	1.08e-13	0.496528	144	0.0187742	0.495848	1.83e-10	1.26157	window
MR1:chr09:765751	9	765751	1.08e-13	0.454861	144	0.0187742	0.495831	1.83e-10	1.27078	window
MR1:chr09:978024	9	978024	1.08e-13	0.486111	144	0.0187742	0.495824	1.83e-10	1.23759	window
MR1:chr09:1070354	9	1070354	1.08e-13	0.475694	144	0.0187742	0.495821	1.83e-10	1.22934	window
MR1:chr09:760924	9	760924	1.09e-13	0.46875	144	0.0187742	0.495747	1.83e-10	1.27229	window
MR1:chr09:777679	9	777679	1.09e-13	0.489583	144	0.0187742	0.495676	1.84e-10	1.25993	window
MR1:chr09:1092878	9	1092878	1.1e-13	0.482639	144	0.0187742	0.49552	1.85e-10	1.31955	window
MR1:chr09:864522	9	864522	1.1e-13	0.472222	144	0.0187742	0.49547	1.86e-10	1.21914	window
MR1:chr09:1063768	9	1063768	1.11e-13	0.368056	144	0.0187742	0.495324	1.87e-10	1.38708	window
MR1:chr09:969859	9	969859	1.13e-13	0.489583	144	0.0187742	0.495	1.9e-10	1.25681	window
MR1:chr09:974352	9	974352	1.13e-13	0.493056	144	0.0187742	0.494963	1.9e-10	1.25955	window
MR1:chr09:749534	9	749534	1.14e-13	0.4375	144	0.0187742	0.49481	1.91e-10	1.28378	window
MR1:chr09:1064046	9	1064046	1.14e-13	0.385417	144	0.0187742	0.494798	1.91e-10	1.35695	window
MR1:chr09:815763	9	815763	1.15e-13	0.5	144	0.0187742	0.494697	1.92e-10	1.18212	window
MR1:chr09:872217	9	872217	1.15e-13	0.496528	144	0.0187742	0.494639	1.92e-10	1.20945	window
MR1:chr09:1040015	9	1040015	1.15e-13	0.430556	144	0.0187742	0.49463	1.92e-10	1.26114	window
MR1:chr09:752619	9	752619	1.15e-13	0.489583	144	0.0187742	0.494615	1.92e-10	1.20654	window
MR1:chr09:856490	9	856490	1.16e-13	0.489583	144	0.0187742	0.494521	1.93e-10	1.2366	window
MR1:chr09:703617	9	703617	1.16e-13	0.416667	144	0.0187742	0.494452	1.93e-10	1.37234	window
MR1:chr09:970081	9	970081	1.16e-13	0.496528	144	0.0187742	0.494442	1.93e-10	1.254	window
MR1:chr09:862874	9	862874	1.17e-13	0.454861	144	0.0187742	0.494339	1.94e-10	1.22805	window
MR1:chr09:1070302	9	1070302	1.18e-13	0.482639	144	0.0187742	0.494106	1.96e-10	1.22805	window
MR1:chr09:799032	9	799032	1.18e-13	0.475694	144	0.0187742	0.494098	1.96e-10	1.21382	window
MR1:chr09:1012518	9	1012518	1.18e-13	0.482639	144	0.0187742	0.494007	1.97e-10	1.32518	window
MR1:chr09:792731	9	792731	1.19e-13	0.479167	144	0.0187742	0.493962	1.97e-10	1.22071	window
MR1:chr09:863817	9	863817	1.19e-13	0.461806	144	0.0187742	0.493894	1.98e-10	1.24791	window
MR1:chr09:968893	9	968893	1.19e-13	0.475694	144	0.0187742	0.493831	1.98e-10	1.28505	window
MR1:chr09:1145526	9	1145526	1.2e-13	0.458333	144	0.0187742	0.49379	1.98e-10	1.18457	window
MR1:chr09:1062551	9	1062551	1.22e-13	0.475694	144	0.0187742	0.493479	2.01e-10	1.32302	window
MR1:chr09:794221	9	794221	1.25e-13	0.489583	144	0.0187742	0.492967	2.06e-10	1.19453	window
MR1:chr09:748210	9	748210	1.25e-13	0.482639	144	0.0187742	0.492925	2.06e-10	1.27288	window
MR1:chr09:747796	9	747796	1.26e-13	0.486111	144	0.0187742	0.492771	2.08e-10	1.25449	window
MR1:chr09:528970	9	528970	1.27e-13	0.496528	144	0.0187742	0.492615	2.09e-10	1.17483	window
MR1:chr09:970029	9	970029	1.27e-13	0.489583	144	0.0187742	0.492547	2.1e-10	1.29233	window
MR1:chr09:990186	9	990186	1.28e-13	0.409722	144	0.0187742	0.492479	2.1e-10	1.35075	window
MR1:chr09:990195	9	990195	1.28e-13	0.409722	144	0.0187742	0.492479	2.1e-10	1.35075	window
MR1:chr09:865909	9	865909	1.33e-13	0.46875	144	0.0187742	0.491695	2.18e-10	1.21316	window
MR1:chr09:1089055	9	1089055	1.33e-13	0.5	144	0.0187742	0.491632	2.19e-10	1.43594	window
MR1:chr09:879200	9	879200	1.33e-13	0.420139	144	0.0187742	0.491602	2.19e-10	1.44338	window
MR1:chr09:749493	9	749493	1.34e-13	0.451389	144	0.0187742	0.491533	2.19e-10	1.28208	window
MR1:chr09:778208	9	778208	1.35e-13	0.482639	144	0.0187742	0.491332	2.21e-10	1.27121	window
MR1:chr09:1094104	9	1094104	1.36e-13	0.486111	144	0.0187742	0.491119	2.23e-10	1.26344	window
MR1:chr09:976523	9	976523	1.37e-13	0.454861	144	0.0187742	0.49102	2.24e-10	1.39433	window
MR1:chr09:1162782	9	1162782	1.37e-13	0.458333	144	0.0187742	0.490981	2.25e-10	1.20608	window
MR1:chr09:682996	9	682996	1.38e-13	0.493056	144	0.0187742	0.490911	2.25e-10	1.26536	window
MR1:chr09:1175188	9	1175188	1.38e-13	0.4375	144	0.0187742	0.490804	2.26e-10	1.1843	window
MR1:chr09:864563	9	864563	1.39e-13	0.465278	144	0.0187742	0.490665	2.28e-10	1.21243	window
MR1:chr09:1089051	9	1089051	1.4e-13	0.493056	144	0.0187742	0.490562	2.29e-10	1.4197	window
MR1:chr09:764409	9	764409	1.4e-13	0.486111	144	0.0187742	0.490528	2.29e-10	1.21825	window
MR1:chr09:1078414	9	1078414	1.42e-13	0.46875	144	0.0187742	0.490271	2.32e-10	1.22084	window
MR1:chr09:865561	9	865561	1.42e-13	0.489583	144	0.0187742	0.490239	2.32e-10	1.2293	window
MR1:chr09:879163	9	879163	1.45e-13	0.427083	144	0.0187742	0.489907	2.35e-10	1.4666	window
MR1:chr09:798894	9	798894	1.46e-13	0.493056	144	0.0187742	0.489734	2.37e-10	1.23115	window
MR1:chr09:796174	9	796174	1.46e-13	0.489583	144	0.0187742	0.489731	2.37e-10	1.20869	window
MR1:chr09:778181	9	778181	1.46e-13	0.486111	144	0.0187742	0.489677	2.37e-10	1.27618	window
MR1:chr09:1087413	9	1087413	1.48e-13	0.423611	144	0.0187742	0.489493	2.39e-10	1.33522	window
MR1:chr09:1072089	9	1072089	1.48e-13	0.493056	144	0.0187742	0.489486	2.39e-10	1.26169	window
MR1:chr09:990226	9	990226	1.48e-13	0.395833	144	0.0187742	0.489481	2.39e-10	1.35648	window
MR1:chr09:990237	9	990237	1.48e-13	0.395833	144	0.0187742	0.489481	2.39e-10	1.35648	window
MR1:chr09:1078426	9	1078426	1.48e-13	0.458333	144	0.0187742	0.489459	2.39e-10	1.21647	window
MR1:chr09:863720	9	863720	1.48e-13	0.46875	144	0.0187742	0.489418	2.39e-10	1.21948	window
MR1:chr09:860140	9	860140	1.51e-13	0.46875	144	0.0187742	0.489063	2.43e-10	1.21486	window
MR1:chr09:867131	9	867131	1.52e-13	0.475694	144	0.0187742	0.488938	2.45e-10	1.21929	window
MR1:chr09:977353	9	977353	1.52e-13	0.5	144	0.0187742	0.48889	2.45e-10	1.27407	window
MR1:chr09:799696	9	799696	1.52e-13	0.479167	144	0.0187742	0.488833	2.46e-10	1.2414	window
MR1:chr09:989131	9	989131	1.53e-13	0.479167	144	0.0187742	0.488707	2.47e-10	1.20697	window
MR1:chr09:976689	9	976689	1.55e-13	0.430556	144	0.0187742	0.488489	2.49e-10	1.3357	window
MR1:chr09:989512	9	989512	1.56e-13	0.472222	144	0.0187742	0.488364	2.51e-10	1.22304	window
MR1:chr09:762713	9	762713	1.59e-13	0.486111	144	0.0187742	0.487911	2.56e-10	1.24907	window
MR1:chr09:528469	9	528469	1.6e-13	0.489583	144	0.0187742	0.48784	2.57e-10	1.15675	window
MR1:chr09:752493	9	752493	1.62e-13	0.482639	144	0.0187742	0.487619	2.6e-10	1.19303	window
MR1:chr09:990073	9	990073	1.62e-13	0.427083	144	0.0187742	0.487557	2.6e-10	1.32488	window
MR1:chr09:990240	9	990240	1.63e-13	0.395833	144	0.0187742	0.487509	2.6e-10	1.35487	window
MR1:chr09:990256	9	990256	1.63e-13	0.395833	144	0.0187742	0.487509	2.6e-10	1.35487	window
MR1:chr09:867075	9	867075	1.63e-13	0.482639	144	0.0187742	0.487427	2.61e-10	1.23698	window
MR1:chr09:1064035	9	1064035	1.64e-13	0.371528	144	0.0187742	0.487353	2.62e-10	1.35753	window
MR1:chr09:862982	9	862982	1.64e-13	0.454861	144	0.0187742	0.487331	2.62e-10	1.232	window
MR1:chr09:862985	9	862985	1.64e-13	0.454861	144	0.0187742	0.487331	2.62e-10	1.232	window
MR1:chr09:872238	9	872238	1.64e-13	0.489583	144	0.0187742	0.487299	2.62e-10	1.20089	window
MR1:chr09:796804	9	796804	1.65e-13	0.479167	144	0.0187742	0.487262	2.62e-10	1.19422	window
MR1:chr09:815440	9	815440	1.65e-13	0.496528	144	0.0187742	0.487248	2.62e-10	1.18454	window
MR1:chr09:879196	9	879196	1.66e-13	0.423611	144	0.0187742	0.487073	2.64e-10	1.44229	window
MR1:chr09:990201	9	990201	1.67e-13	0.413194	144	0.0187742	0.486954	2.65e-10	1.34719	window
MR1:chr09:990206	9	990206	1.67e-13	0.413194	144	0.0187742	0.486954	2.65e-10	1.34719	window
MR1:chr09:989615	9	989615	1.67e-13	0.493056	144	0.0187742	0.486948	2.65e-10	1.24293	window
MR1:chr09:1073507	9	1073507	1.68e-13	0.496528	144	0.0187742	0.4868	2.67e-10	1.24252	window
MR1:chr09:1013371	9	1013371	1.68e-13	0.489583	144	0.0187742	0.486797	2.67e-10	1.21922	window
MR1:chr09:976462	9	976462	1.69e-13	0.4375	144	0.0187742	0.486741	2.67e-10	1.41103	window
MR1:chr09:799884	9	799884	1.69e-13	0.479167	144	0.0187742	0.486739	2.67e-10	1.23106	window
MR1:chr09:991521	9	991521	1.7e-13	0.461806	144	0.0187742	0.486626	2.69e-10	1.26503	window
MR1:chr09:1042062	9	1042062	1.7e-13	0.46875	144	0.0187742	0.486624	2.69e-10	1.28922	window
MR1:chr09:869493	9	869493	1.7e-13	0.46875	144	0.0187742	0.486603	2.69e-10	1.21167	window
MR1:chr09:1088793	9	1088793	1.73e-13	0.461806	144	0.0187742	0.486207	2.74e-10	1.33226	window
MR1:chr09:866453	9	866453	1.75e-13	0.475694	144	0.0187742	0.486063	2.75e-10	1.17858	window
MR1:chr09:815442	9	815442	1.75e-13	0.493056	144	0.0187742	0.485992	2.76e-10	1.18879	window
MR1:chr09:1087455	9	1087455	1.76e-13	0.409722	144	0.0187742	0.485858	2.78e-10	1.31518	window
MR1:chr09:867107	9	867107	1.78e-13	0.479167	144	0.0187742	0.485701	2.8e-10	1.2265	window
MR1:chr09:1084953	9	1084953	1.78e-13	0.413194	144	0.0187742	0.48567	2.8e-10	1.30032	window
MR1:chr09:1064064	9	1064064	1.79e-13	0.399306	144	0.0187742	0.485538	2.82e-10	1.33891	window
MR1:chr09:533719	9	533719	1.8e-13	0.493056	144	0.0187742	0.485418	2.83e-10	1.17932	window
MR1:chr09:1095058	9	1095058	1.81e-13	0.472222	144	0.0187742	0.485276	2.85e-10	1.25706	window
MR1:chr09:747107	9	747107	1.83e-13	0.482639	144	0.0187742	0.48515	2.86e-10	1.19829	window
MR1:chr09:527626	9	527626	1.86e-13	0.489583	144	0.0187742	0.484814	2.91e-10	1.17879	window
MR1:chr09:762534	9	762534	1.86e-13	0.465278	144	0.0187742	0.484804	2.91e-10	1.22483	window
MR1:chr09:863169	9	863169	1.86e-13	0.454861	144	0.0187742	0.484781	2.91e-10	1.25172	window
MR1:chr09:1062574	9	1062574	1.88e-13	0.482639	144	0.0187742	0.484535	2.94e-10	1.31022	window
MR1:chr09:1063368	9	1063368	1.9e-13	0.354167	144	0.0187742	0.484359	2.97e-10	1.34222	window
MR1:chr09:797258	9	797258	1.9e-13	0.479167	144	0.0187742	0.484351	2.97e-10	1.19039	window
MR1:chr09:766322	9	766322	1.9e-13	0.46875	144	0.0187742	0.484311	2.97e-10	1.29865	window
MR1:chr09:971503	9	971503	1.9e-13	0.496528	144	0.0187742	0.484298	2.97e-10	1.21751	window
MR1:chr09:969079	9	969079	1.91e-13	0.482639	144	0.0187742	0.484266	2.97e-10	1.26754	window
MR1:chr09:1072426	9	1072426	1.91e-13	0.489583	144	0.0187742	0.484183	2.98e-10	1.22399	window
MR1:chr09:1095448	9	1095448	1.92e-13	0.46875	144	0.0187742	0.484163	2.98e-10	1.23094	window
MR1:chr09:1064076	9	1064076	1.92e-13	0.4375	144	0.0187742	0.48409	2.99e-10	1.29256	window
MR1:chr09:795364	9	795364	1.94e-13	0.482639	144	0.0187742	0.483943	3.01e-10	1.19224	window
MR1:chr09:752598	9	752598	1.94e-13	0.489583	144	0.0187742	0.483936	3.01e-10	1.18083	window
MR1:chr09:1040003	9	1040003	1.94e-13	0.423611	144	0.0187742	0.483908	3.01e-10	1.25401	window
MR1:chr09:866358	9	866358	1.96e-13	0.451389	144	0.0187742	0.483732	3.03e-10	1.18536	window
MR1:chr09:859445	9	859445	1.98e-13	0.479167	144	0.0187742	0.483531	3.06e-10	1.19947	window
MR1:chr09:1094501	9	1094501	1.99e-13	0.489583	144	0.0187742	0.483338	3.09e-10	1.26864	window
MR1:chr09:676693	9	676693	2e-13	0.5	144	0.0187742	0.483245	3.1e-10	1.21289	window
MR1:chr09:1084979	9	1084979	2e-13	0.409722	144	0.0187742	0.483244	3.1e-10	1.28713	window
MR1:chr09:1084986	9	1084986	2e-13	0.409722	144	0.0187742	0.483244	3.1e-10	1.28713	window
MR1:chr09:863024	9	863024	2.02e-13	0.461806	144	0.0187742	0.483063	3.12e-10	1.22611	window
MR1:chr09:1149373	9	1149373	2.03e-13	0.440972	144	0.0187742	0.482968	3.14e-10	1.19839	window
MR1:chr09:795407	9	795407	2.04e-13	0.493056	144	0.0187742	0.482911	3.14e-10	1.18397	window
MR1:chr09:865583	9	865583	2.05e-13	0.496528	144	0.0187742	0.482732	3.17e-10	1.21261	window
MR1:chr09:1041078	9	1041078	2.06e-13	0.496528	144	0.0187742	0.482682	3.17e-10	1.22594	window
MR1:chr09:529011	9	529011	2.06e-13	0.5	144	0.0187742	0.482634	3.18e-10	1.1674	window
MR1:chr09:861220	9	861220	2.07e-13	0.454861	144	0.0187742	0.482602	3.18e-10	1.21688	window
MR1:chr09:766676	9	766676	2.07e-13	0.451389	144	0.0187742	0.482576	3.18e-10	1.30473	window
MR1:chr09:799528	9	799528	2.1e-13	0.482639	144	0.0187742	0.482308	3.22e-10	1.18968	window
MR1:chr09:799448	9	799448	2.11e-13	0.493056	144	0.0187742	0.482164	3.24e-10	1.21098	window
MR1:chr09:799453	9	799453	2.11e-13	0.493056	144	0.0187742	0.482164	3.24e-10	1.21098	window
MR1:chr09:798906	9	798906	2.14e-13	0.489583	144	0.0187742	0.481896	3.28e-10	1.22745	window
MR1:chr09:990214	9	990214	2.15e-13	0.40625	144	0.0187742	0.481804	3.29e-10	1.34691	window
MR1:chr09:1175657	9	1175657	2.15e-13	0.4375	144	0.0187742	0.481797	3.29e-10	1.17345	window
MR1:chr09:1106519	9	1106519	2.16e-13	0.486111	144	0.0187742	0.481735	3.3e-10	1.23943	window
MR1:chr09:867521	9	867521	2.16e-13	0.472222	144	0.0187742	0.481692	3.31e-10	1.19901	window
MR1:chr09:968697	9	968697	2.18e-13	0.486111	144	0.0187742	0.481544	3.33e-10	1.25997	window
MR1:chr09:796834	9	796834	2.21e-13	0.493056	144	0.0187742	0.481216	3.38e-10	1.20965	window
MR1:chr09:1017464	9	1017464	2.22e-13	0.493056	144	0.0187742	0.481182	3.38e-10	1.24735	window
MR1:chr09:862950	9	862950	2.22e-13	0.451389	144	0.0187742	0.481179	3.38e-10	1.23153	window
MR1:chr09:1089200	9	1089200	2.23e-13	0.440972	144	0.0187742	0.48106	3.4e-10	1.33671	window
MR1:chr09:863035	9	863035	2.23e-13	0.458333	144	0.0187742	0.481026	3.4e-10	1.23221	window
MR1:chr09:766319	9	766319	2.24e-13	0.461806	144	0.0187742	0.480982	3.41e-10	1.29464	window
MR1:chr09:700403	9	700403	2.25e-13	0.46875	144	0.0187742	0.480851	3.43e-10	1.18482	window
MR1:chr09:796910	9	796910	2.29e-13	0.496528	144	0.0187742	0.48056	3.47e-10	1.18314	window
MR1:chr09:816769	9	816769	2.3e-13	0.486111	144	0.0187742	0.480433	3.49e-10	1.19121	window
MR1:chr09:1093785	9	1093785	2.31e-13	0.482639	144	0.0187742	0.480359	3.5e-10	1.24622	window
MR1:chr09:996226	9	996226	2.36e-13	0.489583	144	0.0187742	0.47991	3.58e-10	1.22965	window
MR1:chr09:794151	9	794151	2.36e-13	0.489583	144	0.0187742	0.479873	3.58e-10	1.18538	window
MR1:chr09:865600	9	865600	2.37e-13	0.496528	144	0.0187742	0.479849	3.58e-10	1.21121	window
MR1:chr09:795396	9	795396	2.37e-13	0.493056	144	0.0187742	0.479844	3.58e-10	1.17209	window
MR1:chr09:1162832	9	1162832	2.39e-13	0.458333	144	0.0187742	0.479627	3.62e-10	1.18262	window
MR1:chr09:969423	9	969423	2.4e-13	0.479167	144	0.0187742	0.479571	3.63e-10	1.29566	window
MR1:chr09:746870	9	746870	2.42e-13	0.5	144	0.0187742	0.479414	3.65e-10	1.22409	window
MR1:chr09:796304	9	796304	2.44e-13	0.46875	144	0.0187742	0.479193	3.69e-10	1.19439	window
MR1:chr09:567686	9	567686	2.47e-13	0.475694	144	0.0187742	0.479012	3.72e-10	1.17161	window
MR1:chr09:867717	9	867717	2.47e-13	0.486111	144	0.0187742	0.478994	3.72e-10	1.23117	window
MR1:chr09:974728	9	974728	2.48e-13	0.482639	144	0.0187742	0.478927	3.73e-10	1.25187	window
MR1:chr09:1093865	9	1093865	2.49e-13	0.489583	144	0.0187742	0.478858	3.74e-10	1.26691	window
MR1:chr09:870939	9	870939	2.49e-13	0.472222	144	0.0187742	0.478823	3.74e-10	1.2443	window
MR1:chr09:1093895	9	1093895	2.49e-13	0.479167	144	0.0187742	0.478809	3.74e-10	1.26191	window
MR1:chr09:1018036	9	1018036	2.49e-13	0.489583	144	0.0187742	0.478804	3.74e-10	1.24896	window
MR1:chr09:1018073	9	1018073	2.49e-13	0.489583	144	0.0187742	0.478804	3.74e-10	1.24896	window
MR1:chr09:1018077	9	1018077	2.49e-13	0.489583	144	0.0187742	0.478804	3.74e-10	1.24896	window
MR1:chr09:859067	9	859067	2.51e-13	0.458333	144	0.0187742	0.478673	3.76e-10	1.2189	window
MR1:chr09:799524	9	799524	2.52e-13	0.482639	144	0.0187742	0.478553	3.78e-10	1.18438	window
MR1:chr09:867578	9	867578	2.54e-13	0.482639	144	0.0187742	0.478434	3.8e-10	1.20735	window
MR1:chr09:1061735	9	1061735	2.54e-13	0.493056	144	0.0187742	0.478423	3.8e-10	1.25142	window
MR1:chr09:1025227	9	1025227	2.55e-13	0.496528	144	0.0187742	0.478354	3.81e-10	1.23492	window
MR1:chr09:1145180	9	1145180	2.55e-13	0.486111	144	0.0187742	0.478312	3.81e-10	1.15718	window
MR1:chr09:969115	9	969115	2.56e-13	0.5	144	0.0187742	0.478259	3.82e-10	1.3097	window
MR1:chr09:1088876	9	1088876	2.57e-13	0.493056	144	0.0187742	0.478209	3.83e-10	1.3255	window
MR1:chr09:1070251	9	1070251	2.57e-13	0.472222	144	0.0187742	0.478201	3.83e-10	1.21105	window
MR1:chr09:968856	9	968856	2.58e-13	0.472222	144	0.0187742	0.478064	3.85e-10	1.24641	window
MR1:chr09:1019923	9	1019923	2.58e-13	0.472222	144	0.0187742	0.478057	3.85e-10	1.25547	window
MR1:chr09:1046666	9	1046666	2.59e-13	0.486111	144	0.0187742	0.477992	3.86e-10	1.32377	window
MR1:chr09:716036	9	716036	2.6e-13	0.489583	144	0.0187742	0.477902	3.87e-10	1.25989	window
MR1:chr09:528576	9	528576	2.61e-13	0.496528	144	0.0187742	0.477844	3.88e-10	1.17168	window
MR1:chr09:676381	9	676381	2.65e-13	0.482639	144	0.0187742	0.477588	3.93e-10	1.18218	window
MR1:chr09:799027	9	799027	2.66e-13	0.475694	144	0.0187742	0.477493	3.94e-10	1.20261	window
MR1:chr09:534287	9	534287	2.68e-13	0.496528	144	0.0187742	0.477326	3.97e-10	1.1804	window
MR1:chr09:623332	9	623332	2.68e-13	0.479167	144	0.0187742	0.477295	3.97e-10	1.20058	window
MR1:chr09:534719	9	534719	2.68e-13	0.479167	144	0.0187742	0.477293	3.97e-10	1.15997	window
MR1:chr09:1153743	9	1153743	2.72e-13	0.454861	144	0.0187742	0.477052	4.02e-10	1.16499	window
MR1:chr09:619145	9	619145	2.72e-13	0.475694	144	0.0187742	0.47703	4.02e-10	1.18338	window
MR1:chr09:860766	9	860766	2.74e-13	0.458333	144	0.0187742	0.476869	4.05e-10	1.20837	window
MR1:chr09:675552	9	675552	2.76e-13	0.489583	144	0.0187742	0.476761	4.07e-10	1.18824	window
MR1:chr09:1066934	9	1066934	2.79e-13	0.472222	144	0.0187742	0.47654	4.11e-10	1.2284	window
MR1:chr09:867576	9	867576	2.79e-13	0.486111	144	0.0187742	0.476539	4.11e-10	1.20134	window
MR1:chr09:976086	9	976086	2.79e-13	0.4375	144	0.0187742	0.476511	4.11e-10	1.41425	window
MR1:chr09:798852	9	798852	2.8e-13	0.486111	144	0.0187742	0.476417	4.13e-10	1.22727	window
MR1:chr09:1039985	9	1039985	2.81e-13	0.427083	144	0.0187742	0.476376	4.13e-10	1.2469	window
MR1:chr09:813690	9	813690	2.81e-13	0.479167	144	0.0187742	0.476346	4.14e-10	1.23804	window
MR1:chr09:1020316	9	1020316	2.82e-13	0.472222	144	0.0187742	0.476291	4.14e-10	1.26128	window
MR1:chr09:752531	9	752531	2.83e-13	0.489583	144	0.0187742	0.476228	4.15e-10	1.16147	window
MR1:chr09:794187	9	794187	2.84e-13	0.482639	144	0.0187742	0.476176	4.16e-10	1.17359	window
MR1:chr09:792817	9	792817	2.86e-13	0.493056	144	0.0187742	0.475989	4.2e-10	1.18837	window
MR1:chr09:860772	9	860772	2.87e-13	0.458333	144	0.0187742	0.475905	4.21e-10	1.20875	window
MR1:chr09:799181	9	799181	2.89e-13	0.496528	144	0.0187742	0.475813	4.23e-10	1.18268	window
MR1:chr09:1042072	9	1042072	2.91e-13	0.475694	144	0.0187742	0.47568	4.25e-10	1.27992	window
MR1:chr09:860115	9	860115	2.91e-13	0.46875	144	0.0187742	0.475627	4.26e-10	1.20948	window
MR1:chr09:571299	9	571299	2.93e-13	0.475694	144	0.0187742	0.475508	4.28e-10	1.14646	window
MR1:chr09:525279	9	525279	2.94e-13	0.489583	144	0.0187742	0.475449	4.29e-10	1.18371	window
MR1:chr09:766687	9	766687	2.95e-13	0.447917	144	0.0187742	0.475357	4.31e-10	1.30202	window
MR1:chr09:797232	9	797232	2.95e-13	0.479167	144	0.0187742	0.475356	4.31e-10	1.18617	window
MR1:chr09:759234	9	759234	2.96e-13	0.489583	144	0.0187742	0.475298	4.32e-10	1.21443	window
MR1:chr09:1144717	9	1144717	2.97e-13	0.461806	144	0.0187742	0.475256	4.32e-10	1.19996	window
MR1:chr09:1040059	9	1040059	2.99e-13	0.451389	144	0.0187742	0.475079	4.36e-10	1.23762	window
MR1:chr09:1095628	9	1095628	3.01e-13	0.482639	144	0.0187742	0.474978	4.38e-10	1.24212	window
MR1:chr09:565186	9	565186	3.03e-13	0.493056	144	0.0187742	0.474804	4.41e-10	1.18356	window
MR1:chr09:799077	9	799077	3.03e-13	0.475694	144	0.0187742	0.4748	4.41e-10	1.18868	window
MR1:chr09:1149576	9	1149576	3.04e-13	0.447917	144	0.0187742	0.474787	4.41e-10	1.1873	window
MR1:chr09:1153788	9	1153788	3.08e-13	0.493056	144	0.0187742	0.474503	4.47e-10	1.17418	window
MR1:chr09:1063690	9	1063690	3.09e-13	0.350694	144	0.0187742	0.474402	4.49e-10	1.39515	window
MR1:chr09:509944	9	509944	3.11e-13	0.493056	144	0.0187742	0.474324	4.5e-10	1.15622	window
MR1:chr09:619315	9	619315	3.11e-13	0.475694	144	0.0187742	0.474312	4.5e-10	1.18127	window
MR1:chr09:1018185	9	1018185	3.11e-13	0.482639	144	0.0187742	0.474306	4.5e-10	1.29299	window
MR1:chr09:533562	9	533562	3.11e-13	0.496528	144	0.0187742	0.474299	4.5e-10	1.16029	window
MR1:chr09:533637	9	533637	3.12e-13	0.496528	144	0.0187742	0.474234	4.51e-10	1.15774	window
MR1:chr09:799745	9	799745	3.12e-13	0.461806	144	0.0187742	0.474208	4.51e-10	1.21513	window
MR1:chr09:1095010	9	1095010	3.13e-13	0.46875	144	0.0187742	0.474197	4.51e-10	1.23285	window
MR1:chr09:1120657	9	1120657	3.13e-13	0.430556	144	0.0187742	0.474167	4.52e-10	1.23016	window
MR1:chr09:1144629	9	1144629	3.16e-13	0.454861	144	0.0187742	0.473977	4.55e-10	1.204	window
MR1:chr09:766436	9	766436	3.16e-13	0.451389	144	0.0187742	0.473975	4.55e-10	1.33614	window
MR1:chr09:1175402	9	1175402	3.22e-13	0.4375	144	0.0187742	0.473586	4.64e-10	1.1752	window
MR1:chr09:1001597	9	1001597	3.23e-13	0.496528	144	0.0187742	0.473532	4.65e-10	1.21462	window
MR1:chr09:1153227	9	1153227	3.26e-13	0.451389	144	0.0187742	0.473356	4.69e-10	1.16543	window
MR1:chr09:752236	9	752236	3.28e-13	0.493056	144	0.0187742	0.473206	4.72e-10	1.17006	window
MR1:chr09:989371	9	989371	3.29e-13	0.493056	144	0.0187742	0.473175	4.72e-10	1.17349	window
MR1:chr09:751972	9	751972	3.29e-13	0.482639	144	0.0187742	0.473159	4.72e-10	1.17334	window
MR1:chr09:797581	9	797581	3.29e-13	0.489583	144	0.0187742	0.473134	4.73e-10	1.1796	window
MR1:chr09:813678	9	813678	3.31e-13	0.475694	144	0.0187742	0.473035	4.75e-10	1.23082	window
MR1:chr09:1145166	9	1145166	3.31e-13	0.489583	144	0.0187742	0.47301	4.75e-10	1.15412	window
MR1:chr09:867651	9	867651	3.38e-13	0.489583	144	0.0187742	0.472597	4.84e-10	1.22565	window
MR1:chr09:593161	9	593161	3.39e-13	0.489583	144	0.0187742	0.472553	4.85e-10	1.18076	window
MR1:chr09:1092148	9	1092148	3.47e-13	0.482639	144	0.0187742	0.472107	4.95e-10	1.23605	window
MR1:chr09:766310	9	766310	3.51e-13	0.454861	144	0.0187742	0.471865	5.01e-10	1.28485	window
MR1:chr09:859324	9	859324	3.51e-13	0.475694	144	0.0187742	0.471858	5.01e-10	1.1994	window
MR1:chr09:976070	9	976070	3.52e-13	0.440972	144	0.0187742	0.471803	5.02e-10	1.40985	window
MR1:chr09:858864	9	858864	3.52e-13	0.46875	144	0.0187742	0.471793	5.02e-10	1.20194	window
MR1:chr09:858453	9	858453	3.52e-13	0.465278	144	0.0187742	0.471771	5.02e-10	1.21057	window
MR1:chr09:1012142	9	1012142	3.55e-13	0.482639	144	0.0187742	0.471635	5.05e-10	1.23817	window
MR1:chr09:1092834	9	1092834	3.57e-13	0.475694	144	0.0187742	0.471509	5.08e-10	1.27539	window
MR1:chr09:1091618	9	1091618	3.57e-13	0.493056	144	0.0187742	0.471498	5.08e-10	1.19982	window
MR1:chr09:977365	9	977365	3.59e-13	0.496528	144	0.0187742	0.471414	5.1e-10	1.25615	window
MR1:chr09:814092	9	814092	3.6e-13	0.482639	144	0.0187742	0.471359	5.11e-10	1.2207	window
MR1:chr09:771890	9	771890	3.62e-13	0.479167	144	0.0187742	0.471231	5.14e-10	1.21056	window
MR1:chr09:1144937	9	1144937	3.68e-13	0.486111	144	0.0187742	0.470922	5.21e-10	1.20685	window
MR1:chr09:1094513	9	1094513	3.68e-13	0.489583	144	0.0187742	0.470918	5.21e-10	1.26611	window
MR1:chr09:795786	9	795786	3.68e-13	0.475694	144	0.0187742	0.470883	5.22e-10	1.17757	window
MR1:chr09:1063975	9	1063975	3.69e-13	0.375	144	0.0187742	0.470823	5.23e-10	1.33311	window
MR1:chr09:1018014	9	1018014	3.7e-13	0.493056	144	0.0187742	0.470781	5.24e-10	1.24434	window
MR1:chr09:623312	9	623312	3.7e-13	0.479167	144	0.0187742	0.470768	5.24e-10	1.19754	window
MR1:chr09:798090	9	798090	3.71e-13	0.496528	144	0.0187742	0.470742	5.24e-10	1.2361	window
MR1:chr09:863285	9	863285	3.72e-13	0.461806	144	0.0187742	0.470674	5.25e-10	1.21794	window
MR1:chr09:1063031	9	1063031	3.72e-13	0.402778	144	0.0187742	0.470667	5.25e-10	1.37321	window
MR1:chr09:758964	9	758964	3.77e-13	0.444444	144	0.0187742	0.470408	5.32e-10	1.31276	window
MR1:chr09:765826	9	765826	3.77e-13	0.472222	144	0.0187742	0.4704	5.32e-10	1.21033	window
MR1:chr09:879162	9	879162	3.79e-13	0.423611	144	0.0187742	0.470284	5.34e-10	1.46242	window
MR1:chr09:866354	9	866354	3.8e-13	0.465278	144	0.0187742	0.470247	5.35e-10	1.17458	window
MR1:chr09:1063462	9	1063462	3.8e-13	0.340278	144	0.0187742	0.470232	5.35e-10	1.37154	window
MR1:chr09:1020065	9	1020065	3.83e-13	0.493056	144	0.0187742	0.470088	5.38e-10	1.23148	window
MR1:chr09:1089235	9	1089235	3.84e-13	0.486111	144	0.0187742	0.470049	5.39e-10	1.42893	window
MR1:chr09:863229	9	863229	3.84e-13	0.458333	144	0.0187742	0.470036	5.39e-10	1.22518	window
MR1:chr09:797440	9	797440	3.84e-13	0.489583	144	0.0187742	0.47002	5.39e-10	1.17956	window
MR1:chr09:533514	9	533514	3.85e-13	0.5	144	0.0187742	0.469978	5.4e-10	1.16106	window
MR1:chr09:793901	9	793901	3.86e-13	0.496528	144	0.0187742	0.469946	5.4e-10	1.19108	window
MR1:chr09:799670	9	799670	3.95e-13	0.482639	144	0.0187742	0.469451	5.53e-10	1.2091	window
MR1:chr09:799680	9	799680	3.95e-13	0.482639	144	0.0187742	0.469451	5.53e-10	1.2091	window
MR1:chr09:509987	9	509987	3.95e-13	0.496528	144	0.0187742	0.469441	5.53e-10	1.1551	window
MR1:chr09:1144748	9	1144748	3.98e-13	0.465278	144	0.0187742	0.469328	5.56e-10	1.18404	window
MR1:chr09:1082775	9	1082775	3.99e-13	0.486111	144	0.0187742	0.469274	5.57e-10	1.28766	window
MR1:chr09:528674	9	528674	4.02e-13	0.5	144	0.0187742	0.469115	5.61e-10	1.15601	window
MR1:chr09:534787	9	534787	4.07e-13	0.482639	144	0.0187742	0.468859	5.68e-10	1.14492	window
MR1:chr09:567494	9	567494	4.09e-13	0.482639	144	0.0187742	0.468752	5.71e-10	1.15256	window
MR1:chr09:534817	9	534817	4.15e-13	0.486111	144	0.0187742	0.468476	5.78e-10	1.14792	window
MR1:chr09:867806	9	867806	4.16e-13	0.482639	144	0.0187742	0.46843	5.79e-10	1.22295	window
MR1:chr09:528325	9	528325	4.16e-13	0.482639	144	0.0187742	0.468399	5.79e-10	1.12687	window
MR1:chr09:977280	9	977280	4.18e-13	0.493056	144	0.0187742	0.468338	5.81e-10	1.26513	window
MR1:chr09:798062	9	798062	4.2e-13	0.486111	144	0.0187742	0.468243	5.82e-10	1.2344	window
MR1:chr09:1079035	9	1079035	4.2e-13	0.482639	144	0.0187742	0.468242	5.82e-10	1.19695	window
MR1:chr09:860301	9	860301	4.2e-13	0.465278	144	0.0187742	0.468224	5.82e-10	1.20271	window
MR1:chr09:804590	9	804590	4.2e-13	0.493056	144	0.0187742	0.468207	5.82e-10	1.21523	window
MR1:chr09:804593	9	804593	4.2e-13	0.493056	144	0.0187742	0.468207	5.82e-10	1.21523	window
MR1:chr09:1066219	9	1066219	4.2e-13	0.444444	144	0.0187742	0.468203	5.82e-10	1.21717	window
MR1:chr09:800325	9	800325	4.2e-13	0.493056	144	0.0187742	0.468201	5.82e-10	1.19138	window
MR1:chr09:527692	9	527692	4.21e-13	0.489583	144	0.0187742	0.468167	5.83e-10	1.16656	window
MR1:chr09:619040	9	619040	4.21e-13	0.479167	144	0.0187742	0.468165	5.83e-10	1.17657	window
MR1:chr09:758297	9	758297	4.23e-13	0.472222	144	0.0187742	0.468096	5.84e-10	1.20814	window
MR1:chr09:567522	9	567522	4.24e-13	0.496528	144	0.0187742	0.468017	5.86e-10	1.15364	window
MR1:chr09:1092157	9	1092157	4.25e-13	0.475694	144	0.0187742	0.468003	5.86e-10	1.24138	window
MR1:chr09:716130	9	716130	4.26e-13	0.5	144	0.0187742	0.467918	5.88e-10	1.25866	window
MR1:chr09:1019979	9	1019979	4.27e-13	0.482639	144	0.0187742	0.467869	5.89e-10	1.22415	window
MR1:chr09:863111	9	863111	4.28e-13	0.458333	144	0.0187742	0.467867	5.89e-10	1.22689	window
MR1:chr09:799007	9	799007	4.28e-13	0.479167	144	0.0187742	0.467852	5.89e-10	1.19295	window
MR1:chr09:976460	9	976460	4.31e-13	0.4375	144	0.0187742	0.467717	5.93e-10	1.39943	window
MR1:chr09:799393	9	799393	4.32e-13	0.493056	144	0.0187742	0.467674	5.94e-10	1.20254	window
MR1:chr09:867562	9	867562	4.32e-13	0.475694	144	0.0187742	0.467634	5.94e-10	1.19455	window
MR1:chr09:990106	9	990106	4.35e-13	0.430556	144	0.0187742	0.4675	5.98e-10	1.31209	window
MR1:chr09:528091	9	528091	4.37e-13	0.479167	144	0.0187742	0.467431	6e-10	1.13299	window
MR1:chr09:1106521	9	1106521	4.38e-13	0.482639	144	0.0187742	0.467387	6.01e-10	1.21517	window
MR1:chr09:858849	9	858849	4.44e-13	0.475694	144	0.0187742	0.467093	6.09e-10	1.19174	window
MR1:chr09:813739	9	813739	4.44e-13	0.482639	144	0.0187742	0.467082	6.09e-10	1.2296	window
MR1:chr09:762733	9	762733	4.45e-13	0.496528	144	0.0187742	0.467071	6.09e-10	1.23972	window
MR1:chr09:1093640	9	1093640	4.45e-13	0.46875	144	0.0187742	0.467053	6.09e-10	1.2432	window
MR1:chr09:675663	9	675663	4.47e-13	0.493056	144	0.0187742	0.466969	6.11e-10	1.19622	window
MR1:chr09:675674	9	675674	4.47e-13	0.493056	144	0.0187742	0.466969	6.11e-10	1.19622	window
MR1:chr09:865803	9	865803	4.49e-13	0.479167	144	0.0187742	0.466897	6.13e-10	1.19261	window
MR1:chr09:799259	9	799259	4.5e-13	0.479167	144	0.0187742	0.466844	6.14e-10	1.18271	window
MR1:chr09:799096	9	799096	4.5e-13	0.479167	144	0.0187742	0.466818	6.14e-10	1.18271	window
MR1:chr09:527399	9	527399	4.5e-13	0.482639	144	0.0187742	0.466816	6.14e-10	1.16445	window
MR1:chr09:524311	9	524311	4.51e-13	0.465278	144	0.0187742	0.466792	6.14e-10	1.18501	window
MR1:chr09:860245	9	860245	4.52e-13	0.475694	144	0.0187742	0.466722	6.16e-10	1.19461	window
MR1:chr09:872085	9	872085	4.55e-13	0.489583	144	0.0187742	0.466632	6.18e-10	1.19853	window
MR1:chr09:868733	9	868733	4.58e-13	0.465278	144	0.0187742	0.466488	6.22e-10	1.20641	window
MR1:chr09:536550	9	536550	4.58e-13	0.482639	144	0.0187742	0.466487	6.22e-10	1.1591	window
MR1:chr09:860610	9	860610	4.59e-13	0.46875	144	0.0187742	0.466433	6.23e-10	1.18401	window
MR1:chr09:681245	9	681245	4.61e-13	0.486111	144	0.0187742	0.466325	6.26e-10	1.23679	window
MR1:chr09:872274	9	872274	4.62e-13	0.489583	144	0.0187742	0.466323	6.26e-10	1.18798	window
MR1:chr09:797616	9	797616	4.62e-13	0.496528	144	0.0187742	0.466285	6.27e-10	1.16746	window
MR1:chr09:976046	9	976046	4.63e-13	0.444444	144	0.0187742	0.466268	6.27e-10	1.40278	window
MR1:chr09:867642	9	867642	4.63e-13	0.475694	144	0.0187742	0.466261	6.27e-10	1.20484	window
MR1:chr09:623590	9	623590	4.67e-13	0.496528	144	0.0187742	0.466064	6.33e-10	1.23759	window
MR1:chr09:1070709	9	1070709	4.68e-13	0.454861	144	0.0187742	0.466054	6.33e-10	1.18929	window
MR1:chr09:967765	9	967765	4.7e-13	0.475694	144	0.0187742	0.46597	6.34e-10	1.17619	window
MR1:chr09:759229	9	759229	4.7e-13	0.465278	144	0.0187742	0.465967	6.34e-10	1.23049	window
MR1:chr09:799590	9	799590	4.7e-13	0.489583	144	0.0187742	0.465958	6.34e-10	1.18437	window
MR1:chr09:1012158	9	1012158	4.74e-13	0.482639	144	0.0187742	0.465787	6.39e-10	1.22059	window
MR1:chr09:567259	9	567259	4.74e-13	0.489583	144	0.0187742	0.46578	6.39e-10	1.14707	window
MR1:chr09:974251	9	974251	4.78e-13	0.493056	144	0.0187742	0.465619	6.44e-10	1.19913	window
MR1:chr09:527439	9	527439	4.8e-13	0.479167	144	0.0187742	0.465538	6.46e-10	1.16977	window
MR1:chr09:529227	9	529227	4.8e-13	0.496528	144	0.0187742	0.465516	6.46e-10	1.13703	window
MR1:chr09:799840	9	799840	4.8e-13	0.475694	144	0.0187742	0.465512	6.46e-10	1.18996	window
MR1:chr09:799862	9	799862	4.8e-13	0.475694	144	0.0187742	0.465512	6.46e-10	1.18996	window
MR1:chr09:1146030	9	1146030	4.84e-13	0.465278	144	0.0187742	0.465359	6.5e-10	1.17354	window
MR1:chr09:796467	9	796467	4.87e-13	0.482639	144	0.0187742	0.465252	6.53e-10	1.15905	window
MR1:chr09:804449	9	804449	4.87e-13	0.486111	144	0.0187742	0.465245	6.53e-10	1.21277	window
MR1:chr09:991510	9	991510	4.89e-13	0.458333	144	0.0187742	0.465167	6.55e-10	1.24276	window
MR1:chr09:516339	9	516339	4.92e-13	0.486111	144	0.0187742	0.465055	6.58e-10	1.16303	window
MR1:chr09:610809	9	610809	4.92e-13	0.489583	144	0.0187742	0.465048	6.58e-10	1.15461	window
MR1:chr09:752211	9	752211	4.94e-13	0.496528	144	0.0187742	0.464962	6.61e-10	1.17308	window
MR1:chr09:762747	9	762747	4.95e-13	0.496528	144	0.0187742	0.46493	6.62e-10	1.22308	window
MR1:chr09:799564	9	799564	4.97e-13	0.5	144	0.0187742	0.464826	6.65e-10	1.17723	window
MR1:chr09:797865	9	797865	5e-13	0.472222	144	0.0187742	0.4647	6.68e-10	1.19615	window
MR1:chr09:954727	9	954727	5.02e-13	0.482639	144	0.0187742	0.464633	6.7e-10	1.22415	window
MR1:chr09:800091	9	800091	5.02e-13	0.493056	144	0.0187742	0.464618	6.7e-10	1.19774	window
MR1:chr09:771955	9	771955	5.03e-13	0.496528	144	0.0187742	0.464602	6.7e-10	1.18732	window
MR1:chr09:870234	9	870234	5.05e-13	0.472222	144	0.0187742	0.464528	6.72e-10	1.19234	window
MR1:chr09:870262	9	870262	5.05e-13	0.472222	144	0.0187742	0.464528	6.72e-10	1.19234	window
MR1:chr09:867589	9	867589	5.07e-13	0.486111	144	0.0187742	0.464428	6.75e-10	1.18258	window
MR1:chr09:757989	9	757989	5.09e-13	0.461806	144	0.0187742	0.464345	6.77e-10	1.25514	window
MR1:chr09:500333	9	500333	5.12e-13	0.489583	144	0.0187742	0.464219	6.81e-10	1.13166	window
MR1:chr09:796892	9	796892	5.14e-13	0.496528	144	0.0187742	0.464136	6.84e-10	1.16736	window
MR1:chr09:1095226	9	1095226	5.18e-13	0.451389	144	0.0187742	0.463985	6.88e-10	1.23599	window
MR1:chr09:801085	9	801085	5.22e-13	0.451389	144	0.0187742	0.463842	6.93e-10	1.21852	window
MR1:chr09:976023	9	976023	5.3e-13	0.451389	144	0.0187742	0.463536	7.03e-10	1.3962	window
MR1:chr09:969279	9	969279	5.32e-13	0.479167	144	0.0187742	0.463458	7.05e-10	1.26945	window
MR1:chr09:796815	9	796815	5.37e-13	0.482639	144	0.0187742	0.46329	7.11e-10	1.17976	window
MR1:chr09:766269	9	766269	5.38e-13	0.454861	144	0.0187742	0.463254	7.12e-10	1.2732	window
MR1:chr09:798983	9	798983	5.39e-13	0.472222	144	0.0187742	0.463202	7.13e-10	1.1723	window
MR1:chr09:1094943	9	1094943	5.43e-13	0.486111	144	0.0187742	0.463043	7.18e-10	1.21651	window
MR1:chr09:799229	9	799229	5.45e-13	0.479167	144	0.0187742	0.462985	7.2e-10	1.17476	window
MR1:chr09:1098158	9	1098158	5.49e-13	0.472222	144	0.0187742	0.46282	7.25e-10	1.14019	window
MR1:chr09:795489	9	795489	5.52e-13	0.486111	144	0.0187742	0.462737	7.28e-10	1.16086	window
MR1:chr09:863101	9	863101	5.52e-13	0.454861	144	0.0187742	0.46273	7.28e-10	1.22153	window
MR1:chr09:747754	9	747754	5.52e-13	0.482639	144	0.0187742	0.462717	7.28e-10	1.20656	window
MR1:chr09:527879	9	527879	5.57e-13	0.493056	144	0.0187742	0.462538	7.34e-10	1.15839	window
MR1:chr09:758980	9	758980	5.58e-13	0.4375	144	0.0187742	0.462519	7.34e-10	1.30447	window
MR1:chr09:758987	9	758987	5.58e-13	0.4375	144	0.0187742	0.462519	7.34e-10	1.30447	window
MR1:chr09:1162807	9	1162807	5.58e-13	0.46875	144	0.0187742	0.462506	7.34e-10	1.16252	window
MR1:chr09:872740	9	872740	5.6e-13	0.465278	144	0.0187742	0.462439	7.35e-10	1.16939	window
MR1:chr09:813727	9	813727	5.6e-13	0.489583	144	0.0187742	0.462437	7.35e-10	1.22449	window
MR1:chr09:593166	9	593166	5.61e-13	0.493056	144	0.0187742	0.462398	7.36e-10	1.17024	window
MR1:chr09:804547	9	804547	5.67e-13	0.489583	144	0.0187742	0.46218	7.44e-10	1.21524	window
MR1:chr09:567365	9	567365	5.67e-13	0.482639	144	0.0187742	0.462168	7.44e-10	1.14747	window
MR1:chr09:509744	9	509744	5.68e-13	0.496528	144	0.0187742	0.462157	7.44e-10	1.16317	window
MR1:chr09:944611	9	944611	5.69e-13	0.475694	144	0.0187742	0.462121	7.45e-10	1.23611	window
MR1:chr09:575526	9	575526	5.71e-13	0.5	144	0.0187742	0.462023	7.48e-10	1.15573	window
MR1:chr09:1046922	9	1046922	5.73e-13	0.434028	144	0.0187742	0.461966	7.5e-10	1.21893	window
MR1:chr09:797548	9	797548	5.74e-13	0.493056	144	0.0187742	0.46194	7.5e-10	1.16093	window
MR1:chr09:752524	9	752524	5.75e-13	0.475694	144	0.0187742	0.461905	7.51e-10	1.16112	window
MR1:chr09:1050443	9	1050443	5.75e-13	0.472222	144	0.0187742	0.461888	7.51e-10	1.1579	window
MR1:chr09:494254	9	494254	5.76e-13	0.493056	144	0.0187742	0.461848	7.52e-10	1.14915	window
MR1:chr09:533475	9	533475	5.8e-13	0.496528	144	0.0187742	0.46173	7.56e-10	1.15493	window
MR1:chr09:867686	9	867686	5.82e-13	0.486111	144	0.0187742	0.461658	7.59e-10	1.21593	window
MR1:chr09:1175366	9	1175366	5.88e-13	0.434028	144	0.0187742	0.461438	7.67e-10	1.16245	window
MR1:chr09:757986	9	757986	5.91e-13	0.461806	144	0.0187742	0.461356	7.69e-10	1.25251	window
MR1:chr09:1097810	9	1097810	5.96e-13	0.461806	144	0.0187742	0.461172	7.76e-10	1.14621	window
MR1:chr09:1074087	9	1074087	5.97e-13	0.482639	144	0.0187742	0.461146	7.76e-10	1.20575	window
MR1:chr09:1017505	9	1017505	5.97e-13	0.489583	144	0.0187742	0.461138	7.76e-10	1.23117	window
MR1:chr09:1105606	9	1105606	5.97e-13	0.482639	144	0.0187742	0.461137	7.76e-10	1.22642	window
MR1:chr09:802635	9	802635	5.99e-13	0.461806	144	0.0187742	0.46108	7.78e-10	1.21539	window
MR1:chr09:867765	9	867765	6e-13	0.479167	144	0.0187742	0.461043	7.79e-10	1.21971	window
MR1:chr09:762981	9	762981	6.03e-13	0.482639	144	0.0187742	0.460943	7.82e-10	1.19607	window
MR1:chr09:867821	9	867821	6.04e-13	0.486111	144	0.0187742	0.460917	7.82e-10	1.21491	window
MR1:chr09:805029	9	805029	6.04e-13	0.5	144	0.0187742	0.460911	7.82e-10	1.21311	window
MR1:chr09:1175712	9	1175712	6.08e-13	0.420139	144	0.0187742	0.460791	7.87e-10	1.14691	window
MR1:chr09:1153958	9	1153958	6.11e-13	0.444444	144	0.0187742	0.460695	7.9e-10	1.17147	window
MR1:chr09:799204	9	799204	6.11e-13	0.493056	144	0.0187742	0.460667	7.9e-10	1.172	window
MR1:chr09:510657	9	510657	6.12e-13	0.493056	144	0.0187742	0.460636	7.91e-10	1.1465	window
MR1:chr09:1017493	9	1017493	6.18e-13	0.482639	144	0.0187742	0.460445	7.98e-10	1.22111	window
MR1:chr09:1012009	9	1012009	6.22e-13	0.493056	144	0.0187742	0.460315	8.03e-10	1.23222	window
MR1:chr09:1012013	9	1012013	6.22e-13	0.493056	144	0.0187742	0.460315	8.03e-10	1.23222	window
MR1:chr09:796067	9	796067	6.23e-13	0.475694	144	0.0187742	0.460297	8.03e-10	1.16564	window
MR1:chr09:804499	9	804499	6.24e-13	0.489583	144	0.0187742	0.460248	8.04e-10	1.21029	window
MR1:chr09:759161	9	759161	6.26e-13	0.454861	144	0.0187742	0.460181	8.07e-10	1.26204	window
MR1:chr09:800814	9	800814	6.3e-13	0.489583	144	0.0187742	0.460081	8.1e-10	1.22945	window
MR1:chr09:863262	9	863262	6.37e-13	0.461806	144	0.0187742	0.459853	8.19e-10	1.19856	window
MR1:chr09:702096	9	702096	6.38e-13	0.493056	144	0.0187742	0.459825	8.2e-10	1.20439	window
MR1:chr09:1018087	9	1018087	6.45e-13	0.482639	144	0.0187742	0.459593	8.29e-10	1.20924	window
MR1:chr09:859182	9	859182	6.46e-13	0.465278	144	0.0187742	0.459565	8.29e-10	1.1981	window
MR1:chr09:1095292	9	1095292	6.46e-13	0.447917	144	0.0187742	0.459553	8.29e-10	1.24416	window
MR1:chr09:969376	9	969376	6.47e-13	0.475694	144	0.0187742	0.459542	8.29e-10	1.27067	window
MR1:chr09:860287	9	860287	6.5e-13	0.46875	144	0.0187742	0.45944	8.33e-10	1.19506	window
MR1:chr09:1128883	9	1128883	6.51e-13	0.46875	144	0.0187742	0.45942	8.33e-10	1.19847	window
MR1:chr09:623310	9	623310	6.55e-13	0.475694	144	0.0187742	0.45927	8.39e-10	1.18721	window
MR1:chr09:509872	9	509872	6.56e-13	0.496528	144	0.0187742	0.459258	8.39e-10	1.15026	window
MR1:chr09:528629	9	528629	6.56e-13	0.496528	144	0.0187742	0.459253	8.39e-10	1.1565	window
MR1:chr09:525906	9	525906	6.57e-13	0.493056	144	0.0187742	0.459216	8.4e-10	1.16188	window
MR1:chr09:802292	9	802292	6.6e-13	0.479167	144	0.0187742	0.45913	8.43e-10	1.19374	window
MR1:chr09:802307	9	802307	6.6e-13	0.479167	144	0.0187742	0.45913	8.43e-10	1.19374	window
MR1:chr09:502029	9	502029	6.61e-13	0.5	144	0.0187742	0.45909	8.44e-10	1.14332	window
MR1:chr09:944674	9	944674	6.68e-13	0.465278	144	0.0187742	0.458889	8.52e-10	1.24109	window
MR1:chr09:1092906	9	1092906	6.69e-13	0.465278	144	0.0187742	0.458867	8.52e-10	1.25969	window
MR1:chr09:869789	9	869789	6.69e-13	0.447917	144	0.0187742	0.458859	8.52e-10	1.1873	window
MR1:chr09:1120075	9	1120075	6.71e-13	0.465278	144	0.0187742	0.458796	8.54e-10	1.18868	window
MR1:chr09:862367	9	862367	6.72e-13	0.458333	144	0.0187742	0.458769	8.55e-10	1.20042	window
MR1:chr09:716917	9	716917	6.75e-13	0.489583	144	0.0187742	0.458692	8.58e-10	1.23234	window
MR1:chr09:806091	9	806091	6.82e-13	0.475694	144	0.0187742	0.458481	8.66e-10	1.2026	window
MR1:chr09:608681	9	608681	6.84e-13	0.489583	144	0.0187742	0.458405	8.69e-10	1.14574	window
MR1:chr09:1175359	9	1175359	6.85e-13	0.430556	144	0.0187742	0.458386	8.69e-10	1.1633	window
MR1:chr09:1063046	9	1063046	6.86e-13	0.399306	144	0.0187742	0.458369	8.69e-10	1.35022	window
MR1:chr09:801197	9	801197	6.86e-13	0.454861	144	0.0187742	0.458361	8.69e-10	1.20006	window
MR1:chr09:799979	9	799979	6.88e-13	0.447917	144	0.0187742	0.4583	8.71e-10	1.18605	window
MR1:chr09:797928	9	797928	6.88e-13	0.5	144	0.0187742	0.458296	8.71e-10	1.18894	window
MR1:chr09:568179	9	568179	6.89e-13	0.496528	144	0.0187742	0.458274	8.72e-10	1.17187	window
MR1:chr09:1020077	9	1020077	6.91e-13	0.5	144	0.0187742	0.458226	8.73e-10	1.21566	window
MR1:chr09:802641	9	802641	6.97e-13	0.465278	144	0.0187742	0.458029	8.81e-10	1.21881	window
MR1:chr09:618978	9	618978	6.98e-13	0.489583	144	0.0187742	0.458021	8.81e-10	1.17117	window
MR1:chr09:573064	9	573064	7.01e-13	0.496528	144	0.0187742	0.457936	8.85e-10	1.16994	window
MR1:chr09:799941	9	799941	7.01e-13	0.458333	144	0.0187742	0.457925	8.85e-10	1.18636	window
MR1:chr09:860294	9	860294	7.04e-13	0.475694	144	0.0187742	0.457843	8.88e-10	1.19366	window
MR1:chr09:1145103	9	1145103	7.08e-13	0.496528	144	0.0187742	0.457729	8.92e-10	1.14211	window
MR1:chr09:1044781	9	1044781	7.08e-13	0.475694	144	0.0187742	0.457719	8.92e-10	1.16078	window
MR1:chr09:531897	9	531897	7.11e-13	0.496528	144	0.0187742	0.457631	8.96e-10	1.14991	window
MR1:chr09:1105753	9	1105753	7.15e-13	0.493056	144	0.0187742	0.457531	9e-10	1.19854	window
MR1:chr09:799278	9	799278	7.23e-13	0.475694	144	0.0187742	0.457304	9.09e-10	1.17457	window
MR1:chr09:1144740	9	1144740	7.23e-13	0.465278	144	0.0187742	0.457299	9.09e-10	1.17777	window
MR1:chr09:871814	9	871814	7.26e-13	0.493056	144	0.0187742	0.457236	9.11e-10	1.19002	window
MR1:chr09:1072000	9	1072000	7.26e-13	0.496528	144	0.0187742	0.457225	9.11e-10	1.20068	window
MR1:chr09:759138	9	759138	7.28e-13	0.447917	144	0.0187742	0.457162	9.13e-10	1.26964	window
MR1:chr09:759153	9	759153	7.28e-13	0.447917	144	0.0187742	0.457162	9.13e-10	1.26964	window
MR1:chr09:1018160	9	1018160	7.29e-13	0.496528	144	0.0187742	0.457131	9.13e-10	1.23816	window
MR1:chr09:1018181	9	1018181	7.29e-13	0.496528	144	0.0187742	0.457131	9.13e-10	1.23816	window
MR1:chr09:863293	9	863293	7.3e-13	0.461806	144	0.0187742	0.457125	9.13e-10	1.2057	window
MR1:chr09:1093887	9	1093887	7.37e-13	0.479167	144	0.0187742	0.456912	9.23e-10	1.23286	window
MR1:chr09:859100	9	859100	7.41e-13	0.461806	144	0.0187742	0.456824	9.26e-10	1.20053	window
MR1:chr09:976063	9	976063	7.41e-13	0.440972	144	0.0187742	0.456823	9.26e-10	1.39735	window
MR1:chr09:528545	9	528545	7.45e-13	0.486111	144	0.0187742	0.456713	9.3e-10	1.1314	window
MR1:chr09:969322	9	969322	7.47e-13	0.486111	144	0.0187742	0.456648	9.33e-10	1.26761	window
MR1:chr09:863979	9	863979	7.47e-13	0.46875	144	0.0187742	0.45664	9.33e-10	1.17931	window
MR1:chr09:756019	9	756019	7.49e-13	0.486111	144	0.0187742	0.456593	9.34e-10	1.12178	window
MR1:chr09:751889	9	751889	7.51e-13	0.496528	144	0.0187742	0.45655	9.36e-10	1.14518	window
MR1:chr09:977382	9	977382	7.52e-13	0.5	144	0.0187742	0.456508	9.37e-10	1.22895	window
MR1:chr09:528121	9	528121	7.52e-13	0.489583	144	0.0187742	0.456507	9.37e-10	1.11395	window
MR1:chr09:1097553	9	1097553	7.54e-13	0.46875	144	0.0187742	0.456458	9.38e-10	1.13686	window
MR1:chr09:856552	9	856552	7.61e-13	0.493056	144	0.0187742	0.45627	9.46e-10	1.19836	window
MR1:chr09:1012108	9	1012108	7.62e-13	0.493056	144	0.0187742	0.456267	9.46e-10	1.22444	window
MR1:chr09:567822	9	567822	7.67e-13	0.496528	144	0.0187742	0.456123	9.53e-10	1.14613	window
MR1:chr09:872026	9	872026	7.73e-13	0.482639	144	0.0187742	0.455961	9.6e-10	1.18505	window
MR1:chr09:1092567	9	1092567	7.75e-13	0.465278	144	0.0187742	0.455908	9.62e-10	1.22179	window
MR1:chr09:1093609	9	1093609	7.81e-13	0.46875	144	0.0187742	0.455762	9.68e-10	1.23526	window
MR1:chr09:758917	9	758917	7.85e-13	0.465278	144	0.0187742	0.455649	9.73e-10	1.25369	window
MR1:chr09:758924	9	758924	7.85e-13	0.465278	144	0.0187742	0.455649	9.73e-10	1.25369	window
MR1:chr09:805118	9	805118	7.91e-13	0.496528	144	0.0187742	0.4555	9.79e-10	1.21028	window
MR1:chr09:804399	9	804399	7.96e-13	0.482639	144	0.0187742	0.455374	9.85e-10	1.20521	window
MR1:chr09:969154	9	969154	7.97e-13	0.486111	144	0.0187742	0.455354	9.85e-10	1.26663	window
MR1:chr09:879159	9	879159	7.98e-13	0.427083	144	0.0187742	0.455328	9.86e-10	1.42885	window
MR1:chr09:991452	9	991452	7.98e-13	0.451389	144	0.0187742	0.455327	9.86e-10	1.25234	window
MR1:chr09:1069497	9	1069497	7.99e-13	0.465278	144	0.0187742	0.4553	9.86e-10	1.14199	window
MR1:chr09:804634	9	804634	8.01e-13	0.493056	144	0.0187742	0.455259	9.88e-10	1.21167	window
MR1:chr09:1070133	9	1070133	8.02e-13	0.461806	144	0.0187742	0.455223	9.89e-10	1.19066	window
MR1:chr09:528642	9	528642	8.03e-13	0.496528	144	0.0187742	0.455198	9.9e-10	1.14132	window
MR1:chr09:509322	9	509322	8.05e-13	0.496528	144	0.0187742	0.455152	9.91e-10	1.14417	window
MR1:chr09:749401	9	749401	8.05e-13	0.454861	144	0.0187742	0.455148	9.91e-10	1.20281	window
MR1:chr09:976570	9	976570	8.07e-13	0.472222	144	0.0187742	0.455119	9.92e-10	1.29827	window
MR1:chr09:603673	9	603673	8.07e-13	0.46875	144	0.0187742	0.455115	9.92e-10	1.15076	window
MR1:chr09:592975	9	592975	8.07e-13	0.489583	144	0.0187742	0.455099	9.92e-10	1.15536	window
MR1:chr09:516366	9	516366	8.09e-13	0.475694	144	0.0187742	0.455067	9.93e-10	1.15297	window
MR1:chr09:1070215	9	1070215	8.15e-13	0.472222	144	0.0187742	0.454915	1e-09	1.17783	window
MR1:chr09:871792	9	871792	8.17e-13	0.486111	144	0.0187742	0.454865	1e-09	1.18493	window
MR1:chr09:540239	9	540239	8.18e-13	0.489583	144	0.0187742	0.454832	1e-09	1.15647	window
MR1:chr09:858671	9	858671	8.18e-13	0.479167	144	0.0187742	0.454831	1e-09	1.18681	window
MR1:chr09:1042308	9	1042308	8.18e-13	0.472222	144	0.0187742	0.454827	1e-09	1.24292	window
MR1:chr09:1066215	9	1066215	8.27e-13	0.451389	144	0.0187742	0.454624	1.01e-09	1.1966	window
MR1:chr09:1046684	9	1046684	8.32e-13	0.496528	144	0.0187742	0.454495	1.02e-09	1.29558	window
MR1:chr09:749838	9	749838	8.33e-13	0.496528	144	0.0187742	0.454474	1.02e-09	1.19284	window
MR1:chr09:618885	9	618885	8.36e-13	0.486111	144	0.0187742	0.454408	1.02e-09	1.17723	window
MR1:chr09:1095295	9	1095295	8.36e-13	0.454861	144	0.0187742	0.454395	1.02e-09	1.23496	window
MR1:chr09:1095298	9	1095298	8.36e-13	0.454861	144	0.0187742	0.454395	1.02e-09	1.23496	window
MR1:chr09:525384	9	525384	8.43e-13	0.489583	144	0.0187742	0.454228	1.03e-09	1.16782	window
MR1:chr09:969298	9	969298	8.48e-13	0.482639	144	0.0187742	0.454114	1.03e-09	1.25883	window
MR1:chr09:766385	9	766385	8.5e-13	0.458333	144	0.0187742	0.454081	1.04e-09	1.28307	window
MR1:chr09:749044	9	749044	8.62e-13	0.444444	144	0.0187742	0.4538	1.05e-09	1.23503	window
MR1:chr09:623567	9	623567	8.62e-13	0.475694	144	0.0187742	0.453779	1.05e-09	1.20838	window
MR1:chr09:802199	9	802199	8.66e-13	0.479167	144	0.0187742	0.453706	1.05e-09	1.18719	window
MR1:chr09:1163157	9	1163157	8.66e-13	0.461806	144	0.0187742	0.453691	1.05e-09	1.17634	window
MR1:chr09:1018089	9	1018089	8.68e-13	0.489583	144	0.0187742	0.453649	1.05e-09	1.20619	window
MR1:chr09:623548	9	623548	8.69e-13	0.479167	144	0.0187742	0.453639	1.05e-09	1.20435	window
MR1:chr09:870711	9	870711	8.75e-13	0.479167	144	0.0187742	0.453489	1.06e-09	1.18267	window
MR1:chr09:794083	9	794083	8.76e-13	0.482639	144	0.0187742	0.453476	1.06e-09	1.16667	window
MR1:chr09:1063948	9	1063948	8.79e-13	0.375	144	0.0187742	0.453403	1.07e-09	1.32026	window
MR1:chr09:800202	9	800202	8.81e-13	0.479167	144	0.0187742	0.453359	1.07e-09	1.16728	window
MR1:chr09:566740	9	566740	8.86e-13	0.496528	144	0.0187742	0.453243	1.07e-09	1.16832	window
MR1:chr09:1063992	9	1063992	8.88e-13	0.375	144	0.0187742	0.453191	1.08e-09	1.33718	window
MR1:chr09:1153078	9	1153078	8.92e-13	0.46875	144	0.0187742	0.45311	1.08e-09	1.15934	window
MR1:chr09:802620	9	802620	8.92e-13	0.458333	144	0.0187742	0.453104	1.08e-09	1.20996	window
MR1:chr09:872301	9	872301	8.95e-13	0.489583	144	0.0187742	0.453042	1.08e-09	1.17797	window
MR1:chr09:802251	9	802251	8.98e-13	0.479167	144	0.0187742	0.452974	1.08e-09	1.18643	window
MR1:chr09:567351	9	567351	9.08e-13	0.493056	144	0.0187742	0.452744	1.1e-09	1.13148	window
MR1:chr09:1092418	9	1092418	9.11e-13	0.472222	144	0.0187742	0.452694	1.1e-09	1.22037	window
MR1:chr09:758245	9	758245	9.11e-13	0.461806	144	0.0187742	0.452683	1.1e-09	1.19515	window
MR1:chr09:799284	9	799284	9.11e-13	0.472222	144	0.0187742	0.452682	1.1e-09	1.17233	window
MR1:chr09:799299	9	799299	9.11e-13	0.472222	144	0.0187742	0.452682	1.1e-09	1.17233	window
MR1:chr09:1096715	9	1096715	9.15e-13	0.46875	144	0.0187742	0.452591	1.1e-09	1.15821	window
MR1:chr09:758393	9	758393	9.17e-13	0.461806	144	0.0187742	0.452562	1.1e-09	1.20368	window
MR1:chr09:1153085	9	1153085	9.18e-13	0.465278	144	0.0187742	0.452537	1.1e-09	1.15471	window
MR1:chr09:1018004	9	1018004	9.23e-13	0.496528	144	0.0187742	0.452423	1.11e-09	1.23296	window
MR1:chr09:868361	9	868361	9.32e-13	0.458333	144	0.0187742	0.452223	1.12e-09	1.20251	window
MR1:chr09:869949	9	869949	9.33e-13	0.451389	144	0.0187742	0.452201	1.12e-09	1.18396	window
MR1:chr09:1019862	9	1019862	9.35e-13	0.479167	144	0.0187742	0.452169	1.12e-09	1.24097	window
MR1:chr09:1019870	9	1019870	9.35e-13	0.479167	144	0.0187742	0.452169	1.12e-09	1.24097	window
MR1:chr09:969348	9	969348	9.35e-13	0.482639	144	0.0187742	0.452164	1.12e-09	1.27446	window
MR1:chr09:797841	9	797841	9.44e-13	0.475694	144	0.0187742	0.451975	1.13e-09	1.17167	window
MR1:chr09:858823	9	858823	9.47e-13	0.472222	144	0.0187742	0.451903	1.13e-09	1.17685	window
MR1:chr09:797313	9	797313	9.48e-13	0.46875	144	0.0187742	0.451883	1.14e-09	1.14547	window
MR1:chr09:976044	9	976044	9.49e-13	0.451389	144	0.0187742	0.451872	1.14e-09	1.39408	window
MR1:chr09:1017508	9	1017508	9.51e-13	0.489583	144	0.0187742	0.451825	1.14e-09	1.20239	window
MR1:chr09:571035	9	571035	9.53e-13	0.447917	144	0.0187742	0.451786	1.14e-09	1.1602	window
MR1:chr09:593247	9	593247	9.53e-13	0.496528	144	0.0187742	0.451785	1.14e-09	1.16062	window
MR1:chr09:858783	9	858783	9.54e-13	0.472222	144	0.0187742	0.451776	1.14e-09	1.1734	window
MR1:chr09:765802	9	765802	9.6e-13	0.472222	144	0.0187742	0.451638	1.15e-09	1.19454	window
MR1:chr09:800891	9	800891	9.65e-13	0.493056	144	0.0187742	0.451534	1.15e-09	1.24833	window
MR1:chr09:806173	9	806173	9.67e-13	0.496528	144	0.0187742	0.451487	1.15e-09	1.19013	window
MR1:chr09:530867	9	530867	9.71e-13	0.489583	144	0.0187742	0.451406	1.16e-09	1.14183	window
MR1:chr09:870339	9	870339	9.74e-13	0.479167	144	0.0187742	0.451354	1.16e-09	1.18288	window
MR1:chr09:1045390	9	1045390	9.74e-13	0.472222	144	0.0187742	0.451351	1.16e-09	1.16597	window
MR1:chr09:1063657	9	1063657	9.75e-13	0.340278	144	0.0187742	0.451332	1.16e-09	1.40005	window
MR1:chr09:1063507	9	1063507	9.78e-13	0.385417	144	0.0187742	0.451267	1.16e-09	1.29593	window
MR1:chr09:751893	9	751893	9.82e-13	0.5	144	0.0187742	0.4512	1.17e-09	1.16	window
MR1:chr09:575345	9	575345	9.82e-13	0.496528	144	0.0187742	0.451186	1.17e-09	1.1446	window
MR1:chr09:525001	9	525001	9.87e-13	0.496528	144	0.0187742	0.45109	1.17e-09	1.13973	window
MR1:chr09:1018118	9	1018118	9.93e-13	0.496528	144	0.0187742	0.450972	1.18e-09	1.20621	window
MR1:chr09:798828	9	798828	9.96e-13	0.486111	144	0.0187742	0.450905	1.18e-09	1.21861	window
MR1:chr09:1063686	9	1063686	1e-12	0.333333	144	0.0187742	0.450797	1.19e-09	1.39433	window
MR1:chr09:1097232	9	1097232	1.01e-12	0.46875	144	0.0187742	0.450683	1.19e-09	1.13129	window
MR1:chr09:944642	9	944642	1.01e-12	0.486111	144	0.0187742	0.450629	1.2e-09	1.2016	window
MR1:chr09:804618	9	804618	1.01e-12	0.496528	144	0.0187742	0.450561	1.2e-09	1.20664	window
MR1:chr09:1018137	9	1018137	1.02e-12	0.489583	144	0.0187742	0.450423	1.21e-09	1.20097	window
MR1:chr09:1067622	9	1067622	1.02e-12	0.454861	144	0.0187742	0.450377	1.21e-09	1.20004	window
MR1:chr09:804390	9	804390	1.02e-12	0.486111	144	0.0187742	0.450372	1.21e-09	1.20464	window
MR1:chr09:804396	9	804396	1.02e-12	0.486111	144	0.0187742	0.450372	1.21e-09	1.20464	window
MR1:chr09:977325	9	977325	1.02e-12	0.482639	144	0.0187742	0.450337	1.21e-09	1.22358	window
MR1:chr09:758369	9	758369	1.03e-12	0.465278	144	0.0187742	0.450299	1.21e-09	1.19541	window
MR1:chr09:566837	9	566837	1.03e-12	0.496528	144	0.0187742	0.450146	1.22e-09	1.15503	window
MR1:chr09:805129	9	805129	1.04e-12	0.493056	144	0.0187742	0.450086	1.22e-09	1.20801	window
MR1:chr09:805159	9	805159	1.04e-12	0.493056	144	0.0187742	0.450086	1.22e-09	1.20801	window
MR1:chr09:814033	9	814033	1.04e-12	0.479167	144	0.0187742	0.450011	1.23e-09	1.17617	window
MR1:chr09:1073049	9	1073049	1.04e-12	0.461806	144	0.0187742	0.449987	1.23e-09	1.16212	window
MR1:chr09:858074	9	858074	1.04e-12	0.486111	144	0.0187742	0.449975	1.23e-09	1.21684	window
MR1:chr09:568132	9	568132	1.05e-12	0.493056	144	0.0187742	0.449949	1.23e-09	1.15636	window
MR1:chr09:543698	9	543698	1.05e-12	0.496528	144	0.0187742	0.449918	1.23e-09	1.14583	window
MR1:chr09:799961	9	799961	1.05e-12	0.444444	144	0.0187742	0.449831	1.23e-09	1.1814	window
MR1:chr09:565181	9	565181	1.05e-12	0.496528	144	0.0187742	0.44982	1.23e-09	1.17486	window
MR1:chr09:603583	9	603583	1.05e-12	0.489583	144	0.0187742	0.449788	1.23e-09	1.15257	window
MR1:chr09:1096708	9	1096708	1.07e-12	0.482639	144	0.0187742	0.449452	1.26e-09	1.15054	window
MR1:chr09:794125	9	794125	1.07e-12	0.493056	144	0.0187742	0.449442	1.26e-09	1.15095	window
MR1:chr09:813652	9	813652	1.08e-12	0.465278	144	0.0187742	0.449358	1.26e-09	1.20265	window
MR1:chr09:813656	9	813656	1.08e-12	0.465278	144	0.0187742	0.449358	1.26e-09	1.20265	window
MR1:chr09:863841	9	863841	1.08e-12	0.465278	144	0.0187742	0.449283	1.26e-09	1.17419	window
MR1:chr09:798954	9	798954	1.08e-12	0.479167	144	0.0187742	0.449225	1.27e-09	1.17695	window
MR1:chr09:618990	9	618990	1.09e-12	0.486111	144	0.0187742	0.449168	1.27e-09	1.16304	window
MR1:chr09:859153	9	859153	1.09e-12	0.465278	144	0.0187742	0.44912	1.27e-09	1.19354	window
MR1:chr09:871783	9	871783	1.1e-12	0.479167	144	0.0187742	0.448937	1.28e-09	1.18694	window
MR1:chr09:814514	9	814514	1.1e-12	0.496528	144	0.0187742	0.448904	1.28e-09	1.20531	window
MR1:chr09:509306	9	509306	1.1e-12	0.5	144	0.0187742	0.448901	1.28e-09	1.14079	window
MR1:chr09:495279	9	495279	1.11e-12	0.5	144	0.0187742	0.448766	1.29e-09	1.13157	window
MR1:chr09:682575	9	682575	1.11e-12	0.493056	144	0.0187742	0.448763	1.29e-09	1.1657	window
MR1:chr09:796396	9	796396	1.11e-12	0.496528	144	0.0187742	0.448744	1.29e-09	1.15545	window
MR1:chr09:612517	9	612517	1.11e-12	0.482639	144	0.0187742	0.448744	1.29e-09	1.14635	window
MR1:chr09:858611	9	858611	1.12e-12	0.479167	144	0.0187742	0.448659	1.3e-09	1.18013	window
MR1:chr09:870084	9	870084	1.12e-12	0.465278	144	0.0187742	0.448658	1.3e-09	1.18075	window
MR1:chr09:804865	9	804865	1.12e-12	0.496528	144	0.0187742	0.448537	1.3e-09	1.19251	window
MR1:chr09:758221	9	758221	1.12e-12	0.46875	144	0.0187742	0.448528	1.3e-09	1.19934	window
MR1:chr09:806251	9	806251	1.13e-12	0.486111	144	0.0187742	0.44847	1.3e-09	1.1595	window
MR1:chr09:534995	9	534995	1.13e-12	0.493056	144	0.0187742	0.448468	1.3e-09	1.13096	window
MR1:chr09:751118	9	751118	1.13e-12	0.461806	144	0.0187742	0.448453	1.3e-09	1.15245	window
MR1:chr09:1098228	9	1098228	1.13e-12	0.465278	144	0.0187742	0.448447	1.3e-09	1.1227	window
MR1:chr09:678808	9	678808	1.13e-12	0.482639	144	0.0187742	0.448446	1.3e-09	1.15731	window
MR1:chr09:800239	9	800239	1.13e-12	0.482639	144	0.0187742	0.448388	1.31e-09	1.16611	window
MR1:chr09:969288	9	969288	1.13e-12	0.479167	144	0.0187742	0.448366	1.31e-09	1.25792	window
MR1:chr09:1059939	9	1059939	1.13e-12	0.486111	144	0.0187742	0.448317	1.31e-09	1.13671	window
MR1:chr09:804955	9	804955	1.15e-12	0.5	144	0.0187742	0.448082	1.33e-09	1.19529	window
MR1:chr09:759130	9	759130	1.15e-12	0.454861	144	0.0187742	0.448021	1.33e-09	1.26556	window
MR1:chr09:758957	9	758957	1.15e-12	0.465278	144	0.0187742	0.44799	1.33e-09	1.23701	window
MR1:chr09:797384	9	797384	1.15e-12	0.486111	144	0.0187742	0.447982	1.33e-09	1.16248	window
MR1:chr09:797389	9	797389	1.15e-12	0.486111	144	0.0187742	0.447982	1.33e-09	1.16248	window
MR1:chr09:540243	9	540243	1.16e-12	0.482639	144	0.0187742	0.447944	1.33e-09	1.13662	window
MR1:chr09:1147637	9	1147637	1.16e-12	0.461806	144	0.0187742	0.447895	1.33e-09	1.13632	window
MR1:chr09:872715	9	872715	1.16e-12	0.465278	144	0.0187742	0.447884	1.33e-09	1.16061	window
MR1:chr09:945467	9	945467	1.17e-12	0.475694	144	0.0187742	0.447765	1.34e-09	1.1786	window
MR1:chr09:608439	9	608439	1.17e-12	0.486111	144	0.0187742	0.447715	1.34e-09	1.14099	window
MR1:chr09:1063371	9	1063371	1.17e-12	0.392361	144	0.0187742	0.447677	1.35e-09	1.25762	window
MR1:chr09:543802	9	543802	1.17e-12	0.493056	144	0.0187742	0.44765	1.35e-09	1.13683	window
MR1:chr09:1063991	9	1063991	1.17e-12	0.368056	144	0.0187742	0.447621	1.35e-09	1.33055	window
MR1:chr09:684968	9	684968	1.18e-12	0.496528	144	0.0187742	0.447617	1.35e-09	1.16199	window
MR1:chr09:1066323	9	1066323	1.18e-12	0.451389	144	0.0187742	0.447466	1.36e-09	1.19038	window
MR1:chr09:798786	9	798786	1.19e-12	0.493056	144	0.0187742	0.447429	1.36e-09	1.22809	window
MR1:chr09:989754	9	989754	1.19e-12	0.482639	144	0.0187742	0.447402	1.36e-09	1.20199	window
MR1:chr09:510286	9	510286	1.19e-12	0.496528	144	0.0187742	0.447369	1.36e-09	1.11673	window
MR1:chr09:758174	9	758174	1.19e-12	0.46875	144	0.0187742	0.447345	1.36e-09	1.19998	window
MR1:chr09:1153797	9	1153797	1.19e-12	0.482639	144	0.0187742	0.447315	1.36e-09	1.14849	window
MR1:chr09:751585	9	751585	1.19e-12	0.493056	144	0.0187742	0.447285	1.37e-09	1.14761	window
MR1:chr09:573174	9	573174	1.2e-12	0.465278	144	0.0187742	0.447165	1.37e-09	1.18251	window
MR1:chr09:1050390	9	1050390	1.2e-12	0.479167	144	0.0187742	0.447136	1.37e-09	1.14282	window
MR1:chr09:1162882	9	1162882	1.21e-12	0.472222	144	0.0187742	0.44706	1.38e-09	1.16588	window
MR1:chr09:1160009	9	1160009	1.22e-12	0.465278	144	0.0187742	0.446874	1.39e-09	1.13504	window
MR1:chr09:1018099	9	1018099	1.22e-12	0.493056	144	0.0187742	0.446859	1.39e-09	1.2046	window
MR1:chr09:1091150	9	1091150	1.22e-12	0.479167	144	0.0187742	0.44685	1.39e-09	1.16394	window
MR1:chr09:534928	9	534928	1.22e-12	0.493056	144	0.0187742	0.44682	1.39e-09	1.14889	window
MR1:chr09:867928	9	867928	1.22e-12	0.489583	144	0.0187742	0.446802	1.39e-09	1.21395	window
MR1:chr09:804920	9	804920	1.23e-12	0.496528	144	0.0187742	0.446744	1.4e-09	1.18825	window
MR1:chr09:535322	9	535322	1.23e-12	0.496528	144	0.0187742	0.446653	1.4e-09	1.12137	window
MR1:chr09:533423	9	533423	1.24e-12	0.496528	144	0.0187742	0.446562	1.41e-09	1.13459	window
MR1:chr09:532859	9	532859	1.24e-12	0.496528	144	0.0187742	0.446561	1.41e-09	1.1328	window
MR1:chr09:1018146	9	1018146	1.24e-12	0.486111	144	0.0187742	0.446485	1.41e-09	1.20219	window
MR1:chr09:685377	9	685377	1.25e-12	0.493056	144	0.0187742	0.44645	1.41e-09	1.14714	window
MR1:chr09:870226	9	870226	1.25e-12	0.465278	144	0.0187742	0.446324	1.42e-09	1.17988	window
MR1:chr09:575552	9	575552	1.26e-12	0.5	144	0.0187742	0.446283	1.42e-09	1.1445	window
MR1:chr09:758016	9	758016	1.26e-12	0.461806	144	0.0187742	0.446236	1.43e-09	1.24088	window
MR1:chr09:1105049	9	1105049	1.26e-12	0.482639	144	0.0187742	0.446212	1.43e-09	1.17042	window
MR1:chr09:813459	9	813459	1.27e-12	0.482639	144	0.0187742	0.446136	1.43e-09	1.14817	window
MR1:chr09:570556	9	570556	1.28e-12	0.465278	144	0.0187742	0.445979	1.44e-09	1.13953	window
MR1:chr09:1093550	9	1093550	1.28e-12	0.46875	144	0.0187742	0.445878	1.45e-09	1.23065	window
MR1:chr09:800450	9	800450	1.29e-12	0.486111	144	0.0187742	0.445827	1.45e-09	1.1729	window
MR1:chr09:702118	9	702118	1.29e-12	0.5	144	0.0187742	0.445823	1.45e-09	1.18686	window
MR1:chr09:1063225	9	1063225	1.29e-12	0.392361	144	0.0187742	0.445815	1.45e-09	1.3453	window
MR1:chr09:748509	9	748509	1.29e-12	0.475694	144	0.0187742	0.445791	1.45e-09	1.25202	window
MR1:chr09:751535	9	751535	1.29e-12	0.482639	144	0.0187742	0.445705	1.46e-09	1.16681	window
MR1:chr09:751541	9	751541	1.29e-12	0.482639	144	0.0187742	0.445705	1.46e-09	1.16681	window
MR1:chr09:814201	9	814201	1.3e-12	0.475694	144	0.0187742	0.445651	1.46e-09	1.16351	window
MR1:chr09:970479	9	970479	1.3e-12	0.493056	144	0.0187742	0.445637	1.46e-09	1.15536	window
MR1:chr09:499886	9	499886	1.3e-12	0.493056	144	0.0187742	0.445592	1.46e-09	1.1261	window
MR1:chr09:868174	9	868174	1.3e-12	0.465278	144	0.0187742	0.445554	1.47e-09	1.19841	window
MR1:chr09:1097400	9	1097400	1.31e-12	0.472222	144	0.0187742	0.445396	1.48e-09	1.12742	window
MR1:chr09:564915	9	564915	1.31e-12	0.479167	144	0.0187742	0.445385	1.48e-09	1.16426	window
MR1:chr09:1018111	9	1018111	1.32e-12	0.496528	144	0.0187742	0.445351	1.48e-09	1.21167	window
MR1:chr09:1149255	9	1149255	1.32e-12	0.440972	144	0.0187742	0.445327	1.48e-09	1.17165	window
MR1:chr09:607600	9	607600	1.32e-12	0.489583	144	0.0187742	0.445293	1.48e-09	1.12897	window
MR1:chr09:1087954	9	1087954	1.32e-12	0.493056	144	0.0187742	0.445245	1.48e-09	1.23815	window
MR1:chr09:1093006	9	1093006	1.32e-12	0.447917	144	0.0187742	0.445237	1.48e-09	1.233	window
MR1:chr09:1072036	9	1072036	1.33e-12	0.493056	144	0.0187742	0.4452	1.49e-09	1.19295	window
MR1:chr09:593253	9	593253	1.34e-12	0.5	144	0.0187742	0.44507	1.5e-09	1.15637	window
MR1:chr09:1172207	9	1172207	1.34e-12	0.451389	144	0.0187742	0.445029	1.5e-09	1.13594	window
MR1:chr09:1012097	9	1012097	1.34e-12	0.493056	144	0.0187742	0.444955	1.5e-09	1.23512	window
MR1:chr09:685536	9	685536	1.35e-12	0.496528	144	0.0187742	0.444887	1.51e-09	1.16773	window
MR1:chr09:868158	9	868158	1.36e-12	0.475694	144	0.0187742	0.444776	1.51e-09	1.20091	window
MR1:chr09:969840	9	969840	1.36e-12	0.475694	144	0.0187742	0.444768	1.51e-09	1.17503	window
MR1:chr09:1012059	9	1012059	1.36e-12	0.496528	144	0.0187742	0.444765	1.51e-09	1.21624	window
MR1:chr09:802684	9	802684	1.36e-12	0.465278	144	0.0187742	0.444689	1.52e-09	1.20743	window
MR1:chr09:509751	9	509751	1.36e-12	0.496528	144	0.0187742	0.444682	1.52e-09	1.13972	window
MR1:chr09:758954	9	758954	1.36e-12	0.454861	144	0.0187742	0.444662	1.52e-09	1.25068	window
MR1:chr09:977160	9	977160	1.37e-12	0.496528	144	0.0187742	0.444557	1.53e-09	1.2257	window
MR1:chr09:1086268	9	1086268	1.37e-12	0.496528	144	0.0187742	0.444542	1.53e-09	1.18988	window
MR1:chr09:969401	9	969401	1.38e-12	0.475694	144	0.0187742	0.444481	1.53e-09	1.22896	window
MR1:chr09:1098453	9	1098453	1.38e-12	0.461806	144	0.0187742	0.444461	1.53e-09	1.12726	window
MR1:chr09:1093959	9	1093959	1.39e-12	0.46875	144	0.0187742	0.444322	1.54e-09	1.20383	window
MR1:chr09:867891	9	867891	1.39e-12	0.489583	144	0.0187742	0.444238	1.55e-09	1.21372	window
MR1:chr09:858478	9	858478	1.4e-12	0.458333	144	0.0187742	0.444185	1.55e-09	1.17265	window
MR1:chr09:607229	9	607229	1.4e-12	0.493056	144	0.0187742	0.444164	1.55e-09	1.13581	window
MR1:chr09:1069657	9	1069657	1.4e-12	0.46875	144	0.0187742	0.444139	1.55e-09	1.14682	window
MR1:chr09:528116	9	528116	1.4e-12	0.496528	144	0.0187742	0.444133	1.55e-09	1.10842	window
MR1:chr09:859258	9	859258	1.41e-12	0.472222	144	0.0187742	0.44405	1.56e-09	1.17701	window
MR1:chr09:557430	9	557430	1.41e-12	0.489583	144	0.0187742	0.444041	1.56e-09	1.16623	window
MR1:chr09:1105418	9	1105418	1.41e-12	0.479167	144	0.0187742	0.444034	1.56e-09	1.1906	window
MR1:chr09:702111	9	702111	1.41e-12	0.5	144	0.0187742	0.44402	1.56e-09	1.18257	window
MR1:chr09:793899	9	793899	1.41e-12	0.496528	144	0.0187742	0.444017	1.56e-09	1.16568	window
MR1:chr09:533252	9	533252	1.41e-12	0.496528	144	0.0187742	0.443978	1.56e-09	1.14795	window
MR1:chr09:870214	9	870214	1.42e-12	0.46875	144	0.0187742	0.443886	1.57e-09	1.18321	window
MR1:chr09:1096654	9	1096654	1.42e-12	0.489583	144	0.0187742	0.443863	1.57e-09	1.17277	window
MR1:chr09:872994	9	872994	1.42e-12	0.465278	144	0.0187742	0.443858	1.57e-09	1.17569	window
MR1:chr09:576341	9	576341	1.43e-12	0.486111	144	0.0187742	0.443771	1.57e-09	1.109	window
MR1:chr09:607535	9	607535	1.43e-12	0.482639	144	0.0187742	0.443722	1.58e-09	1.12872	window
[truncated: 21,134 more rows]

## Sheet: Figure 7b
imputationType	SNP	Chromosome	Position	P.value	maf	nobs	Rsquare.of.Model.without.SNP	Rsquare.of.Model.with.SNP	FDR_Adjusted_P-values	effect
winImp	MR1:chr05:26030666	5	26030666	1.93736e-13	0.479866	149	0.00945817	0.45952	1.51107e-08	1.65278
winImp	MR1:chr05:26030328	5	26030328	1.97563e-13	0.483221	149	0.00945817	0.459136	1.51107e-08	1.58541
winImp	MR1:chr05:26531117	5	26531117	2.27637e-13	0.47651	149	0.00945817	0.456358	1.51107e-08	1.51235
winImp	MR1:chr05:26030701	5	26030701	2.37735e-13	0.483221	149	0.00945817	0.455509	1.51107e-08	1.62691
winImp	MR1:chr05:26030654	5	26030654	2.48194e-13	0.483221	149	0.00945817	0.454666	1.51107e-08	1.61886
winImp	MR1:chr05:26531317	5	26531317	2.7181e-13	0.489933	149	0.00945817	0.45289	1.51107e-08	1.52701
winImp	MR1:chr05:26477782	5	26477782	2.89013e-13	0.489933	149	0.00945817	0.451691	1.51107e-08	1.4932
winImp	MR1:chr05:25594855	5	25594855	2.96544e-13	0.493289	149	0.00945817	0.45119	1.51107e-08	1.53706
winImp	MR1:chr05:26365765	5	26365765	3.20223e-13	0.466443	149	0.00945817	0.449692	1.51107e-08	1.51082
winImp	MR1:chr05:26365776	5	26365776	3.20223e-13	0.466443	149	0.00945817	0.449692	1.51107e-08	1.51082
winImp	MR1:chr05:26631621	5	26631621	3.37624e-13	0.496644	149	0.00945817	0.448661	1.51107e-08	1.55
winImp	MR1:chr05:26531416	5	26531416	3.54274e-13	0.489933	149	0.00945817	0.447724	1.51107e-08	1.55678
winImp	MR1:chr05:26531139	5	26531139	3.76567e-13	0.473154	149	0.00945817	0.446537	1.51107e-08	1.48803
winImp	MR1:chr05:25595362	5	25595362	4.02562e-13	0.496644	149	0.00945817	0.44524	1.51107e-08	1.51165
winImp	MR1:chr05:26437029	5	26437029	4.12769e-13	0.463087	149	0.00945817	0.444753	1.51107e-08	1.46674
winImp	MR1:chr05:25594834	5	25594834	4.15114e-13	0.496644	149	0.00945817	0.444644	1.51107e-08	1.52023
winImp	MR1:chr05:26365811	5	26365811	4.39565e-13	0.463087	149	0.00945817	0.443533	1.51107e-08	1.50364
winImp	MR1:chr05:26434601	5	26434601	4.46291e-13	0.469799	149	0.00945817	0.443238	1.51107e-08	1.52673
winImp	MR1:chr05:26630674	5	26630674	4.56665e-13	0.483221	149	0.00945817	0.442793	1.51107e-08	1.55681
winImp	MR1:chr05:26365762	5	26365762	4.60947e-13	0.463087	149	0.00945817	0.442612	1.51107e-08	1.49609
winImp	MR1:chr05:25606948	5	25606948	5.25817e-13	0.483221	149	0.00945817	0.440062	1.51107e-08	1.54167
winImp	MR1:chr05:26030286	5	26030286	5.30501e-13	0.473154	149	0.00945817	0.43989	1.51107e-08	1.54811
winImp	MR1:chr05:25590522	5	25590522	5.34621e-13	0.486577	149	0.00945817	0.43974	1.51107e-08	1.49627
winImp	MR1:chr05:25590081	5	25590081	5.37107e-13	0.489933	149	0.00945817	0.439651	1.51107e-08	1.49593
winImp	MR1:chr05:25594896	5	25594896	5.37626e-13	0.5	149	0.00945817	0.439632	1.51107e-08	1.51181
winImp	MR1:chr05:26277152	5	26277152	5.44195e-13	0.456376	149	0.00945817	0.439397	1.51107e-08	1.57073
winImp	MR1:chr05:25596529	5	25596529	5.91314e-13	0.5	149	0.00945817	0.437792	1.51107e-08	1.50505
winImp	MR1:chr05:26531119	5	26531119	5.98124e-13	0.47651	149	0.00945817	0.437571	1.51107e-08	1.47564
winImp	MR1:chr05:25592346	5	25592346	5.99951e-13	0.489933	149	0.00945817	0.437512	1.51107e-08	1.4986
winImp	MR1:chr05:26313005	5	26313005	6.0283e-13	0.463087	149	0.00945817	0.43742	1.51107e-08	1.5306
winImp	MR1:chr05:25594673	5	25594673	6.07711e-13	0.5	149	0.00945817	0.437264	1.51107e-08	1.50905
winImp	MR1:chr05:25565688	5	25565688	6.19812e-13	0.479866	149	0.00945817	0.436883	1.51107e-08	1.48714
winImp	MR1:chr05:26030646	5	26030646	6.27843e-13	0.47651	149	0.00945817	0.436635	1.51107e-08	1.58588
winImp	MR1:chr05:26527230	5	26527230	6.48177e-13	0.466443	149	0.00945817	0.43602	1.51107e-08	1.4574
winImp	MR1:chr05:26495922	5	26495922	6.70294e-13	0.463087	149	0.00945817	0.435372	1.51107e-08	1.46146
winImp	MR1:chr05:26538605	5	26538605	6.97867e-13	0.463087	149	0.00945817	0.434595	1.51107e-08	1.49389
winImp	MR1:chr05:26328065	5	26328065	6.99137e-13	0.473154	149	0.00945817	0.43456	1.51107e-08	1.48895
winImp	MR1:chr05:25595866	5	25595866	7.09237e-13	0.493289	149	0.00945817	0.434284	1.51107e-08	1.52325
winImp	MR1:chr05:26538525	5	26538525	7.22202e-13	0.456376	149	0.00945817	0.433935	1.51107e-08	1.51641
winImp	MR1:chr05:26435875	5	26435875	7.25047e-13	0.469799	149	0.00945817	0.433859	1.51107e-08	1.4863
winImp	MR1:chr05:26588096	5	26588096	7.42263e-13	0.486577	149	0.00945817	0.433407	1.51107e-08	1.47342
winImp	MR1:chr05:26529195	5	26529195	7.45859e-13	0.479866	149	0.00945817	0.433314	1.51107e-08	1.45219
winImp	MR1:chr05:26531436	5	26531436	7.45876e-13	0.486577	149	0.00945817	0.433314	1.51107e-08	1.53437
winImp	MR1:chr05:25617903	5	25617903	7.50102e-13	0.456376	149	0.00945817	0.433205	1.51107e-08	1.51614
winImp	MR1:chr05:26395198	5	26395198	7.51557e-13	0.489933	149	0.00945817	0.433168	1.51107e-08	1.4747
winImp	MR1:chr05:26627866	5	26627866	7.56129e-13	0.47651	149	0.00945817	0.433051	1.51107e-08	1.4894
winImp	MR1:chr05:26527264	5	26527264	7.82655e-13	0.466443	149	0.00945817	0.432388	1.51107e-08	1.43949
winImp	MR1:chr05:26030528	5	26030528	7.84246e-13	0.47651	149	0.00945817	0.432349	1.51107e-08	1.57786
winImp	MR1:chr05:26030742	5	26030742	7.84488e-13	0.47651	149	0.00945817	0.432343	1.51107e-08	1.58084
winImp	MR1:chr05:26238852	5	26238852	7.85032e-13	0.47651	149	0.00945817	0.432329	1.51107e-08	1.53475
winImp	MR1:chr05:26440565	5	26440565	7.90251e-13	0.479866	149	0.00945817	0.432202	1.51107e-08	1.45709
winImp	MR1:chr05:26538853	5	26538853	7.95421e-13	0.456376	149	0.00945817	0.432076	1.51107e-08	1.4683
winImp	MR1:chr05:25931179	5	25931179	7.99963e-13	0.489933	149	0.00945817	0.431967	1.51107e-08	1.521
winImp	MR1:chr05:26328078	5	26328078	8.05236e-13	0.459732	149	0.00945817	0.43184	1.51107e-08	1.47776
winImp	MR1:chr05:26539376	5	26539376	8.09735e-13	0.463087	149	0.00945817	0.431733	1.51107e-08	1.482
winImp	MR1:chr05:25611769	5	25611769	8.11649e-13	0.469799	149	0.00945817	0.431688	1.51107e-08	1.46903
winImp	MR1:chr05:26327026	5	26327026	8.19045e-13	0.483221	149	0.00945817	0.431514	1.51107e-08	1.48873
winImp	MR1:chr05:26455257	5	26455257	8.39404e-13	0.47651	149	0.00945817	0.431042	1.51107e-08	1.45323
winImp	MR1:chr05:26631934	5	26631934	8.44683e-13	0.486577	149	0.00945817	0.430921	1.51107e-08	1.52712
winImp	MR1:chr05:26631944	5	26631944	8.44683e-13	0.486577	149	0.00945817	0.430921	1.51107e-08	1.52712
winImp	MR1:chr05:25589906	5	25589906	8.48587e-13	0.483221	149	0.00945817	0.430832	1.51107e-08	1.4767
winImp	MR1:chr05:25552833	5	25552833	8.60243e-13	0.486577	149	0.00945817	0.43057	1.51107e-08	1.48391
winImp	MR1:chr05:25648575	5	25648575	8.60511e-13	0.493289	149	0.00945817	0.430564	1.51107e-08	1.50681
winImp	MR1:chr05:26529978	5	26529978	8.65147e-13	0.479866	149	0.00945817	0.430461	1.51107e-08	1.46647
winImp	MR1:chr05:25596323	5	25596323	8.93707e-13	0.496644	149	0.00945817	0.429837	1.51107e-08	1.51945
winImp	MR1:chr05:26531536	5	26531536	9.01583e-13	0.489933	149	0.00945817	0.429669	1.51107e-08	1.50668
winImp	MR1:chr05:26313298	5	26313298	9.0652e-13	0.449664	149	0.00945817	0.429564	1.51107e-08	1.51398
winImp	MR1:chr05:26631978	5	26631978	9.09941e-13	0.489933	149	0.00945817	0.429492	1.51107e-08	1.53209
winImp	MR1:chr05:26632026	5	26632026	9.09941e-13	0.489933	149	0.00945817	0.429492	1.51107e-08	1.53209
winImp	MR1:chr05:26532228	5	26532228	9.21366e-13	0.47651	149	0.00945817	0.429252	1.51107e-08	1.4781
winImp	MR1:chr05:26631683	5	26631683	9.23533e-13	0.496644	149	0.00945817	0.429207	1.51107e-08	1.50273
winImp	MR1:chr05:26435462	5	26435462	9.69346e-13	0.466443	149	0.00945817	0.428278	1.51107e-08	1.47987
winImp	MR1:chr05:26531924	5	26531924	9.72186e-13	0.486577	149	0.00945817	0.428222	1.51107e-08	1.4889
winImp	MR1:chr05:26496436	5	26496436	9.79767e-13	0.473154	149	0.00945817	0.428073	1.51107e-08	1.44027
winImp	MR1:chr05:26527362	5	26527362	9.80775e-13	0.463087	149	0.00945817	0.428053	1.51107e-08	1.44729
winImp	MR1:chr05:26527387	5	26527387	9.80775e-13	0.463087	149	0.00945817	0.428053	1.51107e-08	1.44729
winImp	MR1:chr05:25852877	5	25852877	9.82677e-13	0.463087	149	0.00945817	0.428016	1.51107e-08	1.47143
winImp	MR1:chr05:25594812	5	25594812	9.83614e-13	0.496644	149	0.00945817	0.427998	1.51107e-08	1.50968
winImp	MR1:chr05:26497783	5	26497783	9.83921e-13	0.479866	149	0.00945817	0.427992	1.51107e-08	1.50024
winImp	MR1:chr05:26519616	5	26519616	9.85174e-13	0.469799	149	0.00945817	0.427967	1.51107e-08	1.44612
winImp	MR1:chr05:26532050	5	26532050	9.94301e-13	0.473154	149	0.00945817	0.427791	1.51107e-08	1.47862
winImp	MR1:chr05:25590129	5	25590129	1.00159e-12	0.483221	149	0.00945817	0.427651	1.51107e-08	1.46549
winImp	MR1:chr05:26238772	5	26238772	1.00891e-12	0.486577	149	0.00945817	0.427511	1.51107e-08	1.55744
winImp	MR1:chr05:25581485	5	25581485	1.01198e-12	0.479866	149	0.00945817	0.427453	1.51107e-08	1.50611
winImp	MR1:chr05:25590506	5	25590506	1.01429e-12	0.486577	149	0.00945817	0.427409	1.51107e-08	1.47996
winImp	MR1:chr05:26373747	5	26373747	1.01479e-12	0.466443	149	0.00945817	0.4274	1.51107e-08	1.4887
winImp	MR1:chr05:26528112	5	26528112	1.016e-12	0.463087	149	0.00945817	0.427377	1.51107e-08	1.44587
winImp	MR1:chr05:26482130	5	26482130	1.02845e-12	0.483221	149	0.00945817	0.427143	1.51107e-08	1.47051
winImp	MR1:chr05:26528346	5	26528346	1.02989e-12	0.473154	149	0.00945817	0.427117	1.51107e-08	1.46426
winImp	MR1:chr05:26662566	5	26662566	1.03012e-12	0.486577	149	0.00945817	0.427112	1.51107e-08	1.56601
winImp	MR1:chr05:26350662	5	26350662	1.03116e-12	0.47651	149	0.00945817	0.427093	1.51107e-08	1.49638
winImp	MR1:chr05:26327009	5	26327009	1.03758e-12	0.479866	149	0.00945817	0.426974	1.51107e-08	1.48171
winImp	MR1:chr05:26530818	5	26530818	1.03902e-12	0.483221	149	0.00945817	0.426948	1.51107e-08	1.47174
winImp	MR1:chr05:26527535	5	26527535	1.04764e-12	0.459732	149	0.00945817	0.426789	1.51107e-08	1.44079
winImp	MR1:chr05:26527668	5	26527668	1.04764e-12	0.459732	149	0.00945817	0.426789	1.51107e-08	1.44079
winImp	MR1:chr05:26313425	5	26313425	1.04843e-12	0.456376	149	0.00945817	0.426775	1.51107e-08	1.48769
winImp	MR1:chr05:26531501	5	26531501	1.0513e-12	0.486577	149	0.00945817	0.426722	1.51107e-08	1.50484
winImp	MR1:chr05:26029508	5	26029508	1.05197e-12	0.473154	149	0.00945817	0.42671	1.51107e-08	1.50083
winImp	MR1:chr05:25594657	5	25594657	1.05763e-12	0.493289	149	0.00945817	0.426607	1.51107e-08	1.49871
winImp	MR1:chr05:25594679	5	25594679	1.0757e-12	0.493289	149	0.00945817	0.426283	1.51107e-08	1.50412
winImp	MR1:chr05:26010739	5	26010739	1.08212e-12	0.473154	149	0.00945817	0.426169	1.51107e-08	1.49962
winImp	MR1:chr05:26365954	5	26365954	1.08249e-12	0.466443	149	0.00945817	0.426162	1.51107e-08	1.48045
winImp	MR1:chr05:26631392	5	26631392	1.08283e-12	0.489933	149	0.00945817	0.426156	1.51107e-08	1.51945
winImp	MR1:chr05:26275839	5	26275839	1.09342e-12	0.459732	149	0.00945817	0.42597	1.51107e-08	1.56954
winImp	MR1:chr05:26538617	5	26538617	1.10483e-12	0.456376	149	0.00945817	0.425771	1.51107e-08	1.48239
winImp	MR1:chr05:26530118	5	26530118	1.11404e-12	0.466443	149	0.00945817	0.425612	1.51107e-08	1.44733
winImp	MR1:chr05:26526198	5	26526198	1.11937e-12	0.466443	149	0.00945817	0.425521	1.51107e-08	1.445
winImp	MR1:chr05:26630827	5	26630827	1.12735e-12	0.479866	149	0.00945817	0.425385	1.51107e-08	1.5408
winImp	MR1:chr05:26662427	5	26662427	1.129e-12	0.486577	149	0.00945817	0.425357	1.51107e-08	1.59697
winImp	MR1:chr05:26275656	5	26275656	1.13487e-12	0.466443	149	0.00945817	0.425258	1.51107e-08	1.61077
winImp	MR1:chr05:26531760	5	26531760	1.1478e-12	0.483221	149	0.00945817	0.425041	1.51107e-08	1.47128
winImp	MR1:chr05:26529768	5	26529768	1.15327e-12	0.486577	149	0.00945817	0.42495	1.51107e-08	1.44366
winImp	MR1:chr05:26531784	5	26531784	1.1552e-12	0.486577	149	0.00945817	0.424918	1.51107e-08	1.46713
winImp	MR1:chr05:25594284	5	25594284	1.16641e-12	0.489933	149	0.00945817	0.424733	1.51107e-08	1.48819
winImp	MR1:chr05:26435694	5	26435694	1.17025e-12	0.463087	149	0.00945817	0.42467	1.51107e-08	1.47772
winImp	MR1:chr05:26458584	5	26458584	1.18337e-12	0.479866	149	0.00945817	0.424457	1.51107e-08	1.46918
winImp	MR1:chr05:26366184	5	26366184	1.19204e-12	0.463087	149	0.00945817	0.424318	1.51107e-08	1.47082
winImp	MR1:chr05:26435707	5	26435707	1.20397e-12	0.463087	149	0.00945817	0.424127	1.51107e-08	1.48041
winImp	MR1:chr05:26532218	5	26532218	1.2057e-12	0.473154	149	0.00945817	0.4241	1.51107e-08	1.47331
winImp	MR1:chr05:26065318	5	26065318	1.21065e-12	0.483221	149	0.00945817	0.424021	1.51107e-08	1.55361
winImp	MR1:chr05:26441531	5	26441531	1.21565e-12	0.466443	149	0.00945817	0.423942	1.51107e-08	1.44795
winImp	MR1:chr05:26546925	5	26546925	1.22547e-12	0.473154	149	0.00945817	0.423789	1.51107e-08	1.44284
winImp	MR1:chr05:25596355	5	25596355	1.22598e-12	0.496644	149	0.00945817	0.423781	1.51107e-08	1.5077
winImp	MR1:chr05:25627076	5	25627076	1.23489e-12	0.486577	149	0.00945817	0.423642	1.51107e-08	1.46943
winImp	MR1:chr05:26662347	5	26662347	1.25392e-12	0.483221	149	0.00945817	0.42335	1.51107e-08	1.58792
winImp	MR1:chr05:26530815	5	26530815	1.26465e-12	0.479866	149	0.00945817	0.423187	1.51107e-08	1.47326
winImp	MR1:chr05:26435206	5	26435206	1.26927e-12	0.463087	149	0.00945817	0.423118	1.51107e-08	1.47215
winImp	MR1:chr05:26036928	5	26036928	1.28494e-12	0.459732	149	0.00945817	0.422883	1.51107e-08	1.57071
winImp	MR1:chr05:26036947	5	26036947	1.28494e-12	0.459732	149	0.00945817	0.422883	1.51107e-08	1.57071
winImp	MR1:chr05:26365826	5	26365826	1.28854e-12	0.463087	149	0.00945817	0.42283	1.51107e-08	1.47979
winImp	MR1:chr05:25594712	5	25594712	1.28974e-12	0.496644	149	0.00945817	0.422812	1.51107e-08	1.49258
winImp	MR1:chr05:26675022	5	26675022	1.2952e-12	0.493289	149	0.00945817	0.422731	1.51107e-08	1.47136
winImp	MR1:chr05:26030273	5	26030273	1.31139e-12	0.469799	149	0.00945817	0.422494	1.51107e-08	1.49569
winImp	MR1:chr05:26273689	5	26273689	1.31955e-12	0.47651	149	0.00945817	0.422376	1.51107e-08	1.55686
winImp	MR1:chr05:26528298	5	26528298	1.32192e-12	0.469799	149	0.00945817	0.422341	1.51107e-08	1.46013
winImp	MR1:chr05:25596593	5	25596593	1.32793e-12	0.493289	149	0.00945817	0.422255	1.51107e-08	1.50669
winImp	MR1:chr05:26238735	5	26238735	1.32908e-12	0.5	149	0.00945817	0.422238	1.51107e-08	1.5689
winImp	MR1:chr05:26339959	5	26339959	1.32919e-12	0.473154	149	0.00945817	0.422237	1.51107e-08	1.47987
winImp	MR1:chr05:26275691	5	26275691	1.33811e-12	0.473154	149	0.00945817	0.422109	1.51107e-08	1.58276
winImp	MR1:chr05:26527992	5	26527992	1.34261e-12	0.463087	149	0.00945817	0.422045	1.51107e-08	1.43557
winImp	MR1:chr05:25594633	5	25594633	1.34528e-12	0.489933	149	0.00945817	0.422007	1.51107e-08	1.4914
winImp	MR1:chr05:26531754	5	26531754	1.37061e-12	0.479866	149	0.00945817	0.421651	1.51107e-08	1.46022
winImp	MR1:chr05:26417602	5	26417602	1.37549e-12	0.486577	149	0.00945817	0.421583	1.51107e-08	1.52781
winImp	MR1:chr05:26457848	5	26457848	1.3772e-12	0.463087	149	0.00945817	0.421559	1.51107e-08	1.43435
winImp	MR1:chr05:26539438	5	26539438	1.38775e-12	0.469799	149	0.00945817	0.421414	1.51107e-08	1.47118
winImp	MR1:chr05:25626625	5	25626625	1.38844e-12	0.486577	149	0.00945817	0.421404	1.51107e-08	1.50218
winImp	MR1:chr05:26526835	5	26526835	1.38973e-12	0.45302	149	0.00945817	0.421387	1.51107e-08	1.44768
winImp	MR1:chr05:26526801	5	26526801	1.38994e-12	0.45302	149	0.00945817	0.421384	1.51107e-08	1.45701
winImp	MR1:chr05:26530744	5	26530744	1.39532e-12	0.483221	149	0.00945817	0.42131	1.51107e-08	1.47514
winImp	MR1:chr05:26659849	5	26659849	1.39618e-12	0.493289	149	0.00945817	0.421298	1.51107e-08	1.46623
winImp	MR1:chr05:26313213	5	26313213	1.39688e-12	0.459732	149	0.00945817	0.421289	1.51107e-08	1.46329
winImp	MR1:chr05:26482229	5	26482229	1.39694e-12	0.5	149	0.00945817	0.421288	1.51107e-08	1.46079
winImp	MR1:chr05:26529340	5	26529340	1.39868e-12	0.483221	149	0.00945817	0.421264	1.51107e-08	1.44513
winImp	MR1:chr05:26395243	5	26395243	1.4004e-12	0.493289	149	0.00945817	0.421241	1.51107e-08	1.44212
winImp	MR1:chr05:26458594	5	26458594	1.40588e-12	0.479866	149	0.00945817	0.421166	1.51107e-08	1.46044
winImp	MR1:chr05:26630321	5	26630321	1.40871e-12	0.489933	149	0.00945817	0.421128	1.51107e-08	1.54061
winImp	MR1:chr05:26327385	5	26327385	1.41742e-12	0.489933	149	0.00945817	0.42101	1.51107e-08	1.48283
winImp	MR1:chr05:26352147	5	26352147	1.42383e-12	0.483221	149	0.00945817	0.420924	1.51107e-08	1.50574
winImp	MR1:chr05:26528223	5	26528223	1.42489e-12	0.469799	149	0.00945817	0.42091	1.51107e-08	1.44717
winImp	MR1:chr05:25591180	5	25591180	1.42572e-12	0.496644	149	0.00945817	0.420899	1.51107e-08	1.45367
winImp	MR1:chr05:26695861	5	26695861	1.42747e-12	0.493289	149	0.00945817	0.420875	1.51107e-08	1.54524
winImp	MR1:chr05:26497768	5	26497768	1.42785e-12	0.47651	149	0.00945817	0.42087	1.51107e-08	1.49515
winImp	MR1:chr05:26630340	5	26630340	1.43354e-12	0.489933	149	0.00945817	0.420794	1.51107e-08	1.53374
winImp	MR1:chr05:26538413	5	26538413	1.43647e-12	0.459732	149	0.00945817	0.420755	1.51107e-08	1.51931
winImp	MR1:chr05:25606521	5	25606521	1.4426e-12	0.483221	149	0.00945817	0.420674	1.51107e-08	1.4897
winImp	MR1:chr05:26438249	5	26438249	1.44785e-12	0.47651	149	0.00945817	0.420605	1.51107e-08	1.44702
winImp	MR1:chr05:25642778	5	25642778	1.45866e-12	0.493289	149	0.00945817	0.420463	1.51107e-08	1.49541
winImp	MR1:chr05:26273714	5	26273714	1.45876e-12	0.473154	149	0.00945817	0.420462	1.51107e-08	1.56115
winImp	MR1:chr05:26434558	5	26434558	1.46051e-12	0.473154	149	0.00945817	0.420439	1.51107e-08	1.47947
winImp	MR1:chr05:26587161	5	26587161	1.47275e-12	0.47651	149	0.00945817	0.42028	1.51107e-08	1.46312
winImp	MR1:chr05:25576178	5	25576178	1.47696e-12	0.466443	149	0.00945817	0.420225	1.51107e-08	1.49752
winImp	MR1:chr05:26497774	5	26497774	1.47706e-12	0.47651	149	0.00945817	0.420224	1.51107e-08	1.49398
winImp	MR1:chr05:26532234	5	26532234	1.48073e-12	0.469799	149	0.00945817	0.420177	1.51107e-08	1.46719
winImp	MR1:chr05:26273871	5	26273871	1.4811e-12	0.446309	149	0.00945817	0.420172	1.51107e-08	1.50811
winImp	MR1:chr05:26443081	5	26443081	1.48771e-12	0.479866	149	0.00945817	0.420087	1.51107e-08	1.46499
winImp	MR1:chr05:26321857	5	26321857	1.49526e-12	0.473154	149	0.00945817	0.419991	1.51107e-08	1.50029
winImp	MR1:chr05:25606910	5	25606910	1.50034e-12	0.493289	149	0.00945817	0.419926	1.51107e-08	1.50053
winImp	MR1:chr05:25606913	5	25606913	1.50034e-12	0.493289	149	0.00945817	0.419926	1.51107e-08	1.50053
winImp	MR1:chr05:26347666	5	26347666	1.50052e-12	0.459732	149	0.00945817	0.419924	1.51107e-08	1.45623
winImp	MR1:chr05:26530741	5	26530741	1.50267e-12	0.479866	149	0.00945817	0.419896	1.51107e-08	1.48072
winImp	MR1:chr05:26417612	5	26417612	1.51777e-12	0.496644	149	0.00945817	0.419706	1.51107e-08	1.52337
winImp	MR1:chr05:26328372	5	26328372	1.527e-12	0.469799	149	0.00945817	0.41959	1.51107e-08	1.45816
winImp	MR1:chr05:26587135	5	26587135	1.53568e-12	0.489933	149	0.00945817	0.419482	1.51107e-08	1.47151
winImp	MR1:chr05:26327097	5	26327097	1.54608e-12	0.473154	149	0.00945817	0.419354	1.51107e-08	1.47009
winImp	MR1:chr05:26525571	5	26525571	1.55959e-12	0.463087	149	0.00945817	0.419188	1.51107e-08	1.45148
winImp	MR1:chr05:26479450	5	26479450	1.5609e-12	0.479866	149	0.00945817	0.419172	1.51107e-08	1.44979
winImp	MR1:chr05:26675046	5	26675046	1.56724e-12	0.5	149	0.00945817	0.419095	1.51107e-08	1.47478
winImp	MR1:chr05:26440162	5	26440162	1.56752e-12	0.483221	149	0.00945817	0.419091	1.51107e-08	1.43132
winImp	MR1:chr05:26443113	5	26443113	1.56929e-12	0.486577	149	0.00945817	0.41907	1.51107e-08	1.4755
winImp	MR1:chr05:25781460	5	25781460	1.58002e-12	0.483221	149	0.00945817	0.41894	1.51107e-08	1.51034
winImp	MR1:chr05:26632111	5	26632111	1.61118e-12	0.489933	149	0.00945817	0.418568	1.51107e-08	1.5144
winImp	MR1:chr05:26328199	5	26328199	1.62877e-12	0.459732	149	0.00945817	0.418361	1.51107e-08	1.45668
winImp	MR1:chr05:26630415	5	26630415	1.63433e-12	0.496644	149	0.00945817	0.418297	1.51107e-08	1.52112
winImp	MR1:chr05:26333795	5	26333795	1.66341e-12	0.456376	149	0.00945817	0.417961	1.51107e-08	1.48461
winImp	MR1:chr05:26065377	5	26065377	1.67396e-12	0.483221	149	0.00945817	0.417841	1.51107e-08	1.52202
winImp	MR1:chr05:26662937	5	26662937	1.68592e-12	0.496644	149	0.00945817	0.417705	1.51107e-08	1.50704
winImp	MR1:chr05:26240895	5	26240895	1.68694e-12	0.489933	149	0.00945817	0.417694	1.51107e-08	1.48379
winImp	MR1:chr05:25633862	5	25633862	1.69017e-12	0.496644	149	0.00945817	0.417657	1.51107e-08	1.48796
winImp	MR1:chr05:26369488	5	26369488	1.69417e-12	0.47651	149	0.00945817	0.417612	1.51107e-08	1.48999
winImp	MR1:chr05:25643860	5	25643860	1.69746e-12	0.5	149	0.00945817	0.417575	1.51107e-08	1.49536
winImp	MR1:chr05:26395951	5	26395951	1.69911e-12	0.479866	149	0.00945817	0.417557	1.51107e-08	1.45897
winImp	MR1:chr05:26631506	5	26631506	1.70051e-12	0.5	149	0.00945817	0.417541	1.51107e-08	1.4798
winImp	MR1:chr05:26631514	5	26631514	1.70051e-12	0.5	149	0.00945817	0.417541	1.51107e-08	1.4798
winImp	MR1:chr05:26030954	5	26030954	1.71016e-12	0.486577	149	0.00945817	0.417434	1.51107e-08	1.55292
winImp	MR1:chr05:26662193	5	26662193	1.71969e-12	0.483221	149	0.00945817	0.417328	1.51107e-08	1.58092
winImp	MR1:chr05:26663084	5	26663084	1.73417e-12	0.496644	149	0.00945817	0.417168	1.51107e-08	1.53698
winImp	MR1:chr05:26029486	5	26029486	1.74839e-12	0.469799	149	0.00945817	0.417013	1.51107e-08	1.4773
winImp	MR1:chr05:26439912	5	26439912	1.74993e-12	0.496644	149	0.00945817	0.416996	1.51107e-08	1.43433
winImp	MR1:chr05:25589472	5	25589472	1.75534e-12	0.479866	149	0.00945817	0.416937	1.51107e-08	1.46659
winImp	MR1:chr05:26321862	5	26321862	1.76283e-12	0.479866	149	0.00945817	0.416857	1.51107e-08	1.48467
winImp	MR1:chr05:26229757	5	26229757	1.76844e-12	0.463087	149	0.00945817	0.416796	1.51107e-08	1.48687
winImp	MR1:chr05:26327341	5	26327341	1.7759e-12	0.489933	149	0.00945817	0.416716	1.51107e-08	1.46401
winImp	MR1:chr05:26540282	5	26540282	1.77941e-12	0.466443	149	0.00945817	0.416678	1.51107e-08	1.46938
winImp	MR1:chr05:25626343	5	25626343	1.78265e-12	0.496644	149	0.00945817	0.416644	1.51107e-08	1.45765
winImp	MR1:chr05:25592250	5	25592250	1.7946e-12	0.486577	149	0.00945817	0.416517	1.51107e-08	1.46177
winImp	MR1:chr05:26527922	5	26527922	1.79893e-12	0.463087	149	0.00945817	0.416471	1.51107e-08	1.43725
winImp	MR1:chr05:26322044	5	26322044	1.80289e-12	0.47651	149	0.00945817	0.416429	1.51107e-08	1.48812
winImp	MR1:chr05:26659409	5	26659409	1.80491e-12	0.489933	149	0.00945817	0.416408	1.51107e-08	1.43461
winImp	MR1:chr05:26029430	5	26029430	1.81253e-12	0.469799	149	0.00945817	0.416328	1.51107e-08	1.47343
winImp	MR1:chr05:26065700	5	26065700	1.81958e-12	0.496644	149	0.00945817	0.416254	1.51107e-08	1.51371
winImp	MR1:chr05:25592274	5	25592274	1.82094e-12	0.486577	149	0.00945817	0.41624	1.51107e-08	1.46658
winImp	MR1:chr05:26550771	5	26550771	1.83358e-12	0.47651	149	0.00945817	0.416108	1.51107e-08	1.45032
winImp	MR1:chr05:26325168	5	26325168	1.84625e-12	0.473154	149	0.00945817	0.415978	1.51107e-08	1.54552
winImp	MR1:chr05:26531446	5	26531446	1.86846e-12	0.489933	149	0.00945817	0.41575	1.51107e-08	1.5088
winImp	MR1:chr05:26563539	5	26563539	1.87855e-12	0.466443	149	0.00945817	0.415648	1.51107e-08	1.43109
winImp	MR1:chr05:26538479	5	26538479	1.90421e-12	0.456376	149	0.00945817	0.41539	1.51107e-08	1.48849
winImp	MR1:chr05:25588489	5	25588489	1.90439e-12	0.496644	149	0.00945817	0.415389	1.51107e-08	1.46162
winImp	MR1:chr05:26497800	5	26497800	1.91162e-12	0.47651	149	0.00945817	0.415317	1.51107e-08	1.478
winImp	MR1:chr05:26327416	5	26327416	1.91661e-12	0.486577	149	0.00945817	0.415267	1.51107e-08	1.47073
winImp	MR1:chr05:26497766	5	26497766	1.91848e-12	0.483221	149	0.00945817	0.415249	1.51107e-08	1.4989
winImp	MR1:chr05:25565810	5	25565810	1.92058e-12	0.47651	149	0.00945817	0.415228	1.51107e-08	1.45446
winImp	MR1:chr05:26438732	5	26438732	1.92344e-12	0.466443	149	0.00945817	0.4152	1.51107e-08	1.4567
winImp	MR1:chr05:26496315	5	26496315	1.92513e-12	0.466443	149	0.00945817	0.415183	1.51107e-08	1.41696
winImp	MR1:chr05:25612998	5	25612998	1.94191e-12	0.486577	149	0.00945817	0.415018	1.51107e-08	1.46645
winImp	MR1:chr05:26355931	5	26355931	1.94258e-12	0.466443	149	0.00945817	0.415011	1.51107e-08	1.48645
winImp	MR1:chr05:26449965	5	26449965	1.94423e-12	0.466443	149	0.00945817	0.414995	1.51107e-08	1.45612
winImp	MR1:chr05:26275562	5	26275562	1.95955e-12	0.45302	149	0.00945817	0.414846	1.51107e-08	1.56318
winImp	MR1:chr05:26661760	5	26661760	1.96588e-12	0.493289	149	0.00945817	0.414785	1.51107e-08	1.51058
winImp	MR1:chr05:26330302	5	26330302	1.97583e-12	0.436242	149	0.00945817	0.414689	1.51107e-08	1.52455
winImp	MR1:chr05:26288944	5	26288944	1.97902e-12	0.45302	149	0.00945817	0.414659	1.51107e-08	1.47125
winImp	MR1:chr05:26013109	5	26013109	1.98571e-12	0.479866	149	0.00945817	0.414595	1.51107e-08	1.4988
winImp	MR1:chr05:26238995	5	26238995	1.99333e-12	0.479866	149	0.00945817	0.414522	1.51107e-08	1.50093
winImp	MR1:chr05:25541606	5	25541606	1.99448e-12	0.473154	149	0.00945817	0.414511	1.51107e-08	1.48576
winImp	MR1:chr05:25595661	5	25595661	1.99549e-12	0.489933	149	0.00945817	0.414501	1.51107e-08	1.48388
winImp	MR1:chr05:26340465	5	26340465	1.99603e-12	0.463087	149	0.00945817	0.414496	1.51107e-08	1.46034
winImp	MR1:chr05:26437902	5	26437902	1.99823e-12	0.45302	149	0.00945817	0.414475	1.51107e-08	1.43746
winImp	MR1:chr05:26275584	5	26275584	2.00229e-12	0.446309	149	0.00945817	0.414437	1.51107e-08	1.5813
winImp	MR1:chr05:25852390	5	25852390	2.00274e-12	0.456376	149	0.00945817	0.414432	1.51107e-08	1.47013
winImp	MR1:chr05:26530795	5	26530795	2.01219e-12	0.483221	149	0.00945817	0.414343	1.51107e-08	1.46054
winImp	MR1:chr05:26545248	5	26545248	2.03036e-12	0.466443	149	0.00945817	0.414172	1.51107e-08	1.44213
winImp	MR1:chr05:26350443	5	26350443	2.0309e-12	0.479866	149	0.00945817	0.414167	1.51107e-08	1.50287
winImp	MR1:chr05:26333737	5	26333737	2.03704e-12	0.45302	149	0.00945817	0.41411	1.51107e-08	1.49133
winImp	MR1:chr05:25626786	5	25626786	2.03882e-12	0.483221	149	0.00945817	0.414094	1.51107e-08	1.48252
winImp	MR1:chr05:26341722	5	26341722	2.0413e-12	0.463087	149	0.00945817	0.41407	1.51107e-08	1.4609
winImp	MR1:chr05:26695875	5	26695875	2.04838e-12	0.496644	149	0.00945817	0.414005	1.51107e-08	1.53504
winImp	MR1:chr05:26251886	5	26251886	2.05586e-12	0.47651	149	0.00945817	0.413936	1.51107e-08	1.47833
winImp	MR1:chr05:26341480	5	26341480	2.05945e-12	0.47651	149	0.00945817	0.413903	1.51107e-08	1.44635
winImp	MR1:chr05:26341484	5	26341484	2.05945e-12	0.47651	149	0.00945817	0.413903	1.51107e-08	1.44635
winImp	MR1:chr05:26029559	5	26029559	2.07313e-12	0.466443	149	0.00945817	0.413777	1.51107e-08	1.4883
winImp	MR1:chr05:26065044	5	26065044	2.07805e-12	0.493289	149	0.00945817	0.413732	1.51107e-08	1.54989
winImp	MR1:chr05:26546672	5	26546672	2.07997e-12	0.47651	149	0.00945817	0.413714	1.51107e-08	1.45723
winImp	MR1:chr05:26533644	5	26533644	2.0835e-12	0.466443	149	0.00945817	0.413682	1.51107e-08	1.46819
winImp	MR1:chr05:26529849	5	26529849	2.0856e-12	0.469799	149	0.00945817	0.413663	1.51107e-08	1.43294
winImp	MR1:chr05:26631333	5	26631333	2.10318e-12	0.493289	149	0.00945817	0.413504	1.51107e-08	1.51517
winImp	MR1:chr05:26238876	5	26238876	2.1297e-12	0.47651	149	0.00945817	0.413266	1.51107e-08	1.50624
winImp	MR1:chr05:26365935	5	26365935	2.13272e-12	0.456376	149	0.00945817	0.413239	1.51107e-08	1.45312
winImp	MR1:chr05:26557543	5	26557543	2.13523e-12	0.463087	149	0.00945817	0.413217	1.51107e-08	1.44867
winImp	MR1:chr05:25852387	5	25852387	2.13774e-12	0.456376	149	0.00945817	0.413195	1.51107e-08	1.46193
winImp	MR1:chr05:25852552	5	25852552	2.14253e-12	0.469799	149	0.00945817	0.413152	1.51107e-08	1.44453
winImp	MR1:chr05:25698144	5	25698144	2.14679e-12	0.466443	149	0.00945817	0.413115	1.51107e-08	1.49899
winImp	MR1:chr05:26531574	5	26531574	2.14725e-12	0.479866	149	0.00945817	0.413111	1.51107e-08	1.47953
winImp	MR1:chr05:26531807	5	26531807	2.15374e-12	0.479866	149	0.00945817	0.413053	1.51107e-08	1.44917
winImp	MR1:chr05:26325513	5	26325513	2.15678e-12	0.466443	149	0.00945817	0.413027	1.51107e-08	1.50339
winImp	MR1:chr05:26545087	5	26545087	2.17219e-12	0.459732	149	0.00945817	0.412892	1.51107e-08	1.42207
winImp	MR1:chr05:26528959	5	26528959	2.18762e-12	0.479866	149	0.00945817	0.412757	1.51107e-08	1.41408
winImp	MR1:chr05:26288130	5	26288130	2.19523e-12	0.463087	149	0.00945817	0.412692	1.51107e-08	1.46249
winImp	MR1:chr05:26028192	5	26028192	2.1968e-12	0.459732	149	0.00945817	0.412678	1.51107e-08	1.48341
winImp	MR1:chr05:26662327	5	26662327	2.20316e-12	0.489933	149	0.00945817	0.412623	1.51107e-08	1.54604
winImp	MR1:chr05:26569534	5	26569534	2.20962e-12	0.479866	149	0.00945817	0.412568	1.51107e-08	1.42412
winImp	MR1:chr05:26528190	5	26528190	2.21072e-12	0.466443	149	0.00945817	0.412558	1.51107e-08	1.42696
winImp	MR1:chr05:25930679	5	25930679	2.21124e-12	0.469799	149	0.00945817	0.412554	1.51107e-08	1.47893
winImp	MR1:chr05:26532909	5	26532909	2.22356e-12	0.466443	149	0.00945817	0.412449	1.51107e-08	1.44552
winImp	MR1:chr05:26370501	5	26370501	2.22384e-12	0.463087	149	0.00945817	0.412446	1.51107e-08	1.45596
winImp	MR1:chr05:26662919	5	26662919	2.22517e-12	0.493289	149	0.00945817	0.412435	1.51107e-08	1.51271
winImp	MR1:chr05:26290190	5	26290190	2.23237e-12	0.463087	149	0.00945817	0.412374	1.51107e-08	1.45697
winImp	MR1:chr05:25553893	5	25553893	2.24277e-12	0.489933	149	0.00945817	0.412286	1.51107e-08	1.45915
winImp	MR1:chr05:25807965	5	25807965	2.24314e-12	0.466443	149	0.00945817	0.412282	1.51107e-08	1.53536
winImp	MR1:chr05:26322495	5	26322495	2.25081e-12	0.483221	149	0.00945817	0.412218	1.51107e-08	1.45813
winImp	MR1:chr05:25627395	5	25627395	2.25885e-12	0.493289	149	0.00945817	0.41215	1.51107e-08	1.45654
winImp	MR1:chr05:25985803	5	25985803	2.26216e-12	0.442953	149	0.00945817	0.412122	1.51107e-08	1.46213
winImp	MR1:chr05:26367676	5	26367676	2.26522e-12	0.466443	149	0.00945817	0.412097	1.51107e-08	1.51068
winImp	MR1:chr05:25606281	5	25606281	2.26855e-12	0.473154	149	0.00945817	0.412069	1.51107e-08	1.50075
winImp	MR1:chr05:26533279	5	26533279	2.26862e-12	0.466443	149	0.00945817	0.412068	1.51107e-08	1.43505
winImp	MR1:chr05:26367594	5	26367594	2.28921e-12	0.456376	149	0.00945817	0.411897	1.51107e-08	1.50754
winImp	MR1:chr05:26484611	5	26484611	2.29481e-12	0.493289	149	0.00945817	0.411851	1.51107e-08	1.43774
winImp	MR1:chr05:26528610	5	26528610	2.30284e-12	0.469799	149	0.00945817	0.411785	1.51107e-08	1.44455
winImp	MR1:chr05:26324632	5	26324632	2.30371e-12	0.463087	149	0.00945817	0.411778	1.51107e-08	1.52632
winImp	MR1:chr05:26332846	5	26332846	2.30424e-12	0.459732	149	0.00945817	0.411773	1.51107e-08	1.47878
winImp	MR1:chr05:25621571	5	25621571	2.30705e-12	0.496644	149	0.00945817	0.41175	1.51107e-08	1.49081
winImp	MR1:chr05:25852820	5	25852820	2.30724e-12	0.463087	149	0.00945817	0.411749	1.51107e-08	1.46692
winImp	MR1:chr05:25985250	5	25985250	2.31452e-12	0.442953	149	0.00945817	0.411689	1.51107e-08	1.44977
winImp	MR1:chr05:26435908	5	26435908	2.3208e-12	0.473154	149	0.00945817	0.411638	1.51107e-08	1.45026
winImp	MR1:chr05:26279175	5	26279175	2.32866e-12	0.479866	149	0.00945817	0.411574	1.51107e-08	1.50278
winImp	MR1:chr05:25723998	5	25723998	2.33306e-12	0.486577	149	0.00945817	0.411538	1.51107e-08	1.46163
winImp	MR1:chr05:26344430	5	26344430	2.34169e-12	0.469799	149	0.00945817	0.411468	1.51107e-08	1.46332
winImp	MR1:chr05:26065030	5	26065030	2.35057e-12	0.489933	149	0.00945817	0.411396	1.51107e-08	1.54783
winImp	MR1:chr05:25605931	5	25605931	2.35427e-12	0.489933	149	0.00945817	0.411366	1.51107e-08	1.50884
winImp	MR1:chr05:25605944	5	25605944	2.35427e-12	0.489933	149	0.00945817	0.411366	1.51107e-08	1.50884
winImp	MR1:chr05:25594400	5	25594400	2.35525e-12	0.479866	149	0.00945817	0.411359	1.51107e-08	1.44063
winImp	MR1:chr05:25648927	5	25648927	2.35896e-12	0.496644	149	0.00945817	0.411329	1.51107e-08	1.48133
winImp	MR1:chr05:26541496	5	26541496	2.36127e-12	0.469799	149	0.00945817	0.41131	1.51107e-08	1.45182
winImp	MR1:chr05:26661610	5	26661610	2.36252e-12	0.486577	149	0.00945817	0.4113	1.51107e-08	1.46349
winImp	MR1:chr05:26661627	5	26661627	2.36252e-12	0.486577	149	0.00945817	0.4113	1.51107e-08	1.46349
winImp	MR1:chr05:25641243	5	25641243	2.36954e-12	0.493289	149	0.00945817	0.411244	1.51107e-08	1.52012
winImp	MR1:chr05:26290111	5	26290111	2.39062e-12	0.463087	149	0.00945817	0.411076	1.51107e-08	1.49273
winImp	MR1:chr05:26496164	5	26496164	2.39135e-12	0.473154	149	0.00945817	0.411071	1.51107e-08	1.46029
winImp	MR1:chr05:26497424	5	26497424	2.40992e-12	0.47651	149	0.00945817	0.410924	1.51107e-08	1.4314
winImp	MR1:chr05:26325379	5	26325379	2.41548e-12	0.459732	149	0.00945817	0.410881	1.51107e-08	1.55818
winImp	MR1:chr05:26240957	5	26240957	2.42342e-12	0.483221	149	0.00945817	0.410818	1.51107e-08	1.47835
winImp	MR1:chr05:26495619	5	26495619	2.42522e-12	0.473154	149	0.00945817	0.410804	1.51107e-08	1.42858
winImp	MR1:chr05:26532760	5	26532760	2.44673e-12	0.473154	149	0.00945817	0.410637	1.51107e-08	1.4486
winImp	MR1:chr05:26241021	5	26241021	2.44915e-12	0.483221	149	0.00945817	0.410618	1.51107e-08	1.48042
winImp	MR1:chr05:25552542	5	25552542	2.45005e-12	0.489933	149	0.00945817	0.410612	1.51107e-08	1.42722
winImp	MR1:chr05:26276330	5	26276330	2.45871e-12	0.483221	149	0.00945817	0.410545	1.51107e-08	1.54822
winImp	MR1:chr05:26327932	5	26327932	2.45974e-12	0.486577	149	0.00945817	0.410537	1.51107e-08	1.45414
winImp	MR1:chr05:25744899	5	25744899	2.47706e-12	0.466443	149	0.00945817	0.410404	1.51107e-08	1.44057
winImp	MR1:chr05:26533242	5	26533242	2.51516e-12	0.459732	149	0.00945817	0.410115	1.51107e-08	1.44156
winImp	MR1:chr05:26028322	5	26028322	2.5285e-12	0.463087	149	0.00945817	0.410015	1.51107e-08	1.47359
winImp	MR1:chr05:25739132	5	25739132	2.5306e-12	0.486577	149	0.00945817	0.409999	1.51107e-08	1.4634
winImp	MR1:chr05:26313658	5	26313658	2.53369e-12	0.473154	149	0.00945817	0.409976	1.51107e-08	1.45805
winImp	MR1:chr05:26365919	5	26365919	2.53371e-12	0.459732	149	0.00945817	0.409976	1.51107e-08	1.4385
winImp	MR1:chr05:26011374	5	26011374	2.54565e-12	0.493289	149	0.00945817	0.409887	1.51107e-08	1.45174
winImp	MR1:chr05:26239082	5	26239082	2.54689e-12	0.469799	149	0.00945817	0.409878	1.51107e-08	1.48045
winImp	MR1:chr05:26030945	5	26030945	2.55438e-12	0.486577	149	0.00945817	0.409822	1.51107e-08	1.52636
winImp	MR1:chr05:26540409	5	26540409	2.56348e-12	0.479866	149	0.00945817	0.409755	1.51107e-08	1.46434
winImp	MR1:chr05:25852830	5	25852830	2.56871e-12	0.466443	149	0.00945817	0.409717	1.51107e-08	1.46505
winImp	MR1:chr05:26653423	5	26653423	2.58207e-12	0.47651	149	0.00945817	0.409619	1.51107e-08	1.45293
winImp	MR1:chr05:26501965	5	26501965	2.58679e-12	0.479866	149	0.00945817	0.409584	1.51107e-08	1.43858
winImp	MR1:chr05:26662153	5	26662153	2.60237e-12	0.486577	149	0.00945817	0.409471	1.51107e-08	1.57174
winImp	MR1:chr05:25628629	5	25628629	2.60252e-12	0.496644	149	0.00945817	0.409469	1.51107e-08	1.4779
winImp	MR1:chr05:26229791	5	26229791	2.60561e-12	0.45302	149	0.00945817	0.409447	1.51107e-08	1.48567
winImp	MR1:chr05:26031070	5	26031070	2.60686e-12	0.496644	149	0.00945817	0.409438	1.51107e-08	1.53765
winImp	MR1:chr05:26661681	5	26661681	2.61205e-12	0.496644	149	0.00945817	0.4094	1.51107e-08	1.47578
winImp	MR1:chr05:26373716	5	26373716	2.61258e-12	0.479866	149	0.00945817	0.409396	1.51107e-08	1.46405
winImp	MR1:chr05:25716503	5	25716503	2.61349e-12	0.473154	149	0.00945817	0.40939	1.51107e-08	1.44181
winImp	MR1:chr05:25605927	5	25605927	2.62155e-12	0.496644	149	0.00945817	0.409332	1.51107e-08	1.50591
winImp	MR1:chr05:26009432	5	26009432	2.63884e-12	0.45302	149	0.00945817	0.409207	1.51107e-08	1.46403
winImp	MR1:chr05:26241075	5	26241075	2.64559e-12	0.47651	149	0.00945817	0.409159	1.51107e-08	1.4704
winImp	MR1:chr05:25596785	5	25596785	2.64918e-12	0.489933	149	0.00945817	0.409133	1.51107e-08	1.4951
winImp	MR1:chr05:26496117	5	26496117	2.66425e-12	0.493289	149	0.00945817	0.409026	1.51107e-08	1.43976
winImp	MR1:chr05:26496130	5	26496130	2.66425e-12	0.493289	149	0.00945817	0.409026	1.51107e-08	1.43976
winImp	MR1:chr05:26036491	5	26036491	2.67298e-12	0.473154	149	0.00945817	0.408964	1.51107e-08	1.53633
winImp	MR1:chr05:26036506	5	26036506	2.67298e-12	0.473154	149	0.00945817	0.408964	1.51107e-08	1.53633
winImp	MR1:chr05:26532246	5	26532246	2.67468e-12	0.473154	149	0.00945817	0.408952	1.51107e-08	1.44565
winImp	MR1:chr05:26482701	5	26482701	2.6748e-12	0.496644	149	0.00945817	0.408952	1.51107e-08	1.44574
winImp	MR1:chr05:25698073	5	25698073	2.67694e-12	0.469799	149	0.00945817	0.408936	1.51107e-08	1.48468
winImp	MR1:chr05:26036577	5	26036577	2.68719e-12	0.479866	149	0.00945817	0.408864	1.51107e-08	1.50685
winImp	MR1:chr05:25587915	5	25587915	2.70865e-12	0.493289	149	0.00945817	0.408714	1.51107e-08	1.47965
winImp	MR1:chr05:26695879	5	26695879	2.70922e-12	0.489933	149	0.00945817	0.40871	1.51107e-08	1.49516
winImp	MR1:chr05:26350492	5	26350492	2.70932e-12	0.47651	149	0.00945817	0.408709	1.51107e-08	1.48906
winImp	MR1:chr05:25915735	5	25915735	2.72264e-12	0.459732	149	0.00945817	0.408616	1.51107e-08	1.59381
winImp	MR1:chr05:26321938	5	26321938	2.72287e-12	0.47651	149	0.00945817	0.408615	1.51107e-08	1.4636
winImp	MR1:chr05:26534002	5	26534002	2.72616e-12	0.459732	149	0.00945817	0.408592	1.51107e-08	1.42551
winImp	MR1:chr05:26538420	5	26538420	2.7292e-12	0.45302	149	0.00945817	0.408571	1.51107e-08	1.4828
winImp	MR1:chr05:26631169	5	26631169	2.73127e-12	0.5	149	0.00945817	0.408557	1.51107e-08	1.48413
winImp	MR1:chr05:26537680	5	26537680	2.7424e-12	0.436242	149	0.00945817	0.40848	1.51107e-08	1.47235
winImp	MR1:chr05:26537687	5	26537687	2.7424e-12	0.436242	149	0.00945817	0.40848	1.51107e-08	1.47235
winImp	MR1:chr05:26494161	5	26494161	2.74352e-12	0.493289	149	0.00945817	0.408472	1.51107e-08	1.43393
winImp	MR1:chr05:26351682	5	26351682	2.74942e-12	0.469799	149	0.00945817	0.408432	1.51107e-08	1.47832
winImp	MR1:chr05:25609462	5	25609462	2.75657e-12	0.5	149	0.00945817	0.408382	1.51107e-08	1.4627
winImp	MR1:chr05:26340444	5	26340444	2.75672e-12	0.459732	149	0.00945817	0.408381	1.51107e-08	1.44942
winImp	MR1:chr05:26066114	5	26066114	2.75705e-12	0.496644	149	0.00945817	0.408379	1.51107e-08	1.51108
winImp	MR1:chr05:26028701	5	26028701	2.75804e-12	0.442953	149	0.00945817	0.408372	1.51107e-08	1.46494
winImp	MR1:chr05:26467777	5	26467777	2.76303e-12	0.483221	149	0.00945817	0.408338	1.51107e-08	1.4748
winImp	MR1:chr05:26630844	5	26630844	2.76918e-12	0.486577	149	0.00945817	0.408296	1.51107e-08	1.51016
winImp	MR1:chr05:25880831	5	25880831	2.77164e-12	0.469799	149	0.00945817	0.408279	1.51107e-08	1.45488
winImp	MR1:chr05:26558155	5	26558155	2.77317e-12	0.459732	149	0.00945817	0.408269	1.51107e-08	1.43712
winImp	MR1:chr05:26365636	5	26365636	2.78027e-12	0.469799	149	0.00945817	0.408221	1.51107e-08	1.45419
winImp	MR1:chr05:26313773	5	26313773	2.78715e-12	0.469799	149	0.00945817	0.408174	1.51107e-08	1.44664
winImp	MR1:chr05:25983225	5	25983225	2.80176e-12	0.449664	149	0.00945817	0.408075	1.51107e-08	1.42971
winImp	MR1:chr05:25612751	5	25612751	2.80952e-12	0.473154	149	0.00945817	0.408023	1.51107e-08	1.45363
winImp	MR1:chr05:26434163	5	26434163	2.81698e-12	0.47651	149	0.00945817	0.407973	1.51107e-08	1.44316
winImp	MR1:chr05:26565126	5	26565126	2.82591e-12	0.493289	149	0.00945817	0.407913	1.51107e-08	1.42047
winImp	MR1:chr05:26288718	5	26288718	2.82721e-12	0.45302	149	0.00945817	0.407904	1.51107e-08	1.45262
winImp	MR1:chr05:26327215	5	26327215	2.82912e-12	0.47651	149	0.00945817	0.407892	1.51107e-08	1.4241
winImp	MR1:chr05:26365930	5	26365930	2.83035e-12	0.45302	149	0.00945817	0.407883	1.51107e-08	1.44227
winImp	MR1:chr05:26395572	5	26395572	2.83238e-12	0.489933	149	0.00945817	0.40787	1.51107e-08	1.44377
winImp	MR1:chr05:26028476	5	26028476	2.84754e-12	0.446309	149	0.00945817	0.407769	1.51107e-08	1.46843
winImp	MR1:chr05:25581727	5	25581727	2.85343e-12	0.47651	149	0.00945817	0.40773	1.51107e-08	1.48052
winImp	MR1:chr05:26558592	5	26558592	2.85655e-12	0.459732	149	0.00945817	0.407709	1.51107e-08	1.42466
winImp	MR1:chr05:26313679	5	26313679	2.86895e-12	0.466443	149	0.00945817	0.407628	1.51107e-08	1.45739
winImp	MR1:chr05:25594328	5	25594328	2.87632e-12	0.496644	149	0.00945817	0.407579	1.51107e-08	1.45984
winImp	MR1:chr05:26560083	5	26560083	2.8942e-12	0.47651	149	0.00945817	0.407462	1.51107e-08	1.41186
winImp	MR1:chr05:25880612	5	25880612	2.89983e-12	0.489933	149	0.00945817	0.407425	1.51107e-08	1.43923
winImp	MR1:chr05:25723059	5	25723059	2.90311e-12	0.483221	149	0.00945817	0.407404	1.51107e-08	1.47342
winImp	MR1:chr05:26397108	5	26397108	2.90376e-12	0.493289	149	0.00945817	0.4074	1.51107e-08	1.43466
winImp	MR1:chr05:26661739	5	26661739	2.91696e-12	0.493289	149	0.00945817	0.407314	1.51107e-08	1.46577
winImp	MR1:chr05:26320731	5	26320731	2.91788e-12	0.463087	149	0.00945817	0.407308	1.51107e-08	1.45661
winImp	MR1:chr05:26549549	5	26549549	2.92262e-12	0.466443	149	0.00945817	0.407278	1.51107e-08	1.40891
winImp	MR1:chr05:26350214	5	26350214	2.92351e-12	0.466443	149	0.00945817	0.407272	1.51107e-08	1.453
winImp	MR1:chr05:25567016	5	25567016	2.94511e-12	0.486577	149	0.00945817	0.407133	1.51107e-08	1.50754
winImp	MR1:chr05:26328026	5	26328026	2.94711e-12	0.479866	149	0.00945817	0.40712	1.51107e-08	1.44434
winImp	MR1:chr05:25984151	5	25984151	2.95032e-12	0.446309	149	0.00945817	0.4071	1.51107e-08	1.42069
winImp	MR1:chr05:26352071	5	26352071	2.95318e-12	0.473154	149	0.00945817	0.407081	1.51107e-08	1.49383
winImp	MR1:chr05:26011408	5	26011408	2.95452e-12	0.496644	149	0.00945817	0.407073	1.51107e-08	1.44235
winImp	MR1:chr05:26365853	5	26365853	2.95608e-12	0.456376	149	0.00945817	0.407063	1.51107e-08	1.44341
winImp	MR1:chr05:25628769	5	25628769	2.96028e-12	0.493289	149	0.00945817	0.407036	1.51107e-08	1.4816
winImp	MR1:chr05:26346043	5	26346043	2.97212e-12	0.463087	149	0.00945817	0.406961	1.51107e-08	1.45409
winImp	MR1:chr05:26526789	5	26526789	2.9962e-12	0.459732	149	0.00945817	0.406808	1.51107e-08	1.42947
winImp	MR1:chr05:26276332	5	26276332	3.01059e-12	0.479866	149	0.00945817	0.406718	1.51107e-08	1.55121
winImp	MR1:chr05:25724057	5	25724057	3.01111e-12	0.483221	149	0.00945817	0.406715	1.51107e-08	1.45512
winImp	MR1:chr05:26238724	5	26238724	3.01199e-12	0.496644	149	0.00945817	0.406709	1.51107e-08	1.52744
winImp	MR1:chr05:26550417	5	26550417	3.01466e-12	0.473154	149	0.00945817	0.406693	1.51107e-08	1.42574
winImp	MR1:chr05:26540322	5	26540322	3.01472e-12	0.466443	149	0.00945817	0.406692	1.51107e-08	1.44858
winImp	MR1:chr05:25581618	5	25581618	3.0188e-12	0.473154	149	0.00945817	0.406667	1.51107e-08	1.4876
winImp	MR1:chr05:26312961	5	26312961	3.02009e-12	0.466443	149	0.00945817	0.406659	1.51107e-08	1.49143
winImp	MR1:chr05:25985173	5	25985173	3.02428e-12	0.439597	149	0.00945817	0.406632	1.51107e-08	1.44857
winImp	MR1:chr05:26273752	5	26273752	3.02684e-12	0.459732	149	0.00945817	0.406616	1.51107e-08	1.52618
winImp	MR1:chr05:25584048	5	25584048	3.0617e-12	0.496644	149	0.00945817	0.4064	1.51107e-08	1.4611
winImp	MR1:chr05:26699137	5	26699137	3.09052e-12	0.483221	149	0.00945817	0.406224	1.51107e-08	1.41166
winImp	MR1:chr05:26629777	5	26629777	3.10936e-12	0.496644	149	0.00945817	0.406109	1.51107e-08	1.50206
winImp	MR1:chr05:26313827	5	26313827	3.11194e-12	0.469799	149	0.00945817	0.406093	1.51107e-08	1.43927
winImp	MR1:chr05:25852585	5	25852585	3.13586e-12	0.463087	149	0.00945817	0.405949	1.51107e-08	1.44493
winImp	MR1:chr05:26588636	5	26588636	3.14273e-12	0.483221	149	0.00945817	0.405908	1.51107e-08	1.42238
winImp	MR1:chr05:26631246	5	26631246	3.15106e-12	0.496644	149	0.00945817	0.405858	1.51107e-08	1.49432
winImp	MR1:chr05:25593540	5	25593540	3.15475e-12	0.489933	149	0.00945817	0.405836	1.51107e-08	1.45118
winImp	MR1:chr05:25587966	5	25587966	3.15823e-12	0.5	149	0.00945817	0.405815	1.51107e-08	1.47328
winImp	MR1:chr05:26509678	5	26509678	3.16179e-12	0.489933	149	0.00945817	0.405794	1.51107e-08	1.45106
winImp	MR1:chr05:26632303	5	26632303	3.19322e-12	0.489933	149	0.00945817	0.405607	1.51107e-08	1.46271
winImp	MR1:chr05:25607477	5	25607477	3.20049e-12	0.496644	149	0.00945817	0.405564	1.51107e-08	1.49257
winImp	MR1:chr05:26538377	5	26538377	3.20053e-12	0.45302	149	0.00945817	0.405564	1.51107e-08	1.49491
winImp	MR1:chr05:26557940	5	26557940	3.20749e-12	0.466443	149	0.00945817	0.405523	1.51107e-08	1.42553
winImp	MR1:chr05:26352181	5	26352181	3.21125e-12	0.47651	149	0.00945817	0.405501	1.51107e-08	1.50499
winImp	MR1:chr05:25541657	5	25541657	3.21648e-12	0.473154	149	0.00945817	0.40547	1.51107e-08	1.45601
winImp	MR1:chr05:25622549	5	25622549	3.22802e-12	0.493289	149	0.00945817	0.405403	1.51107e-08	1.44393
winImp	MR1:chr05:26628882	5	26628882	3.22844e-12	0.479866	149	0.00945817	0.4054	1.51107e-08	1.46352
winImp	MR1:chr05:26494181	5	26494181	3.23039e-12	0.489933	149	0.00945817	0.405389	1.51107e-08	1.43412
winImp	MR1:chr05:26344048	5	26344048	3.24714e-12	0.469799	149	0.00945817	0.405291	1.51107e-08	1.43961
winImp	MR1:chr05:26344072	5	26344072	3.24714e-12	0.469799	149	0.00945817	0.405291	1.51107e-08	1.43961
winImp	MR1:chr05:26283000	5	26283000	3.25406e-12	0.459732	149	0.00945817	0.405251	1.51107e-08	1.42493
winImp	MR1:chr05:26365925	5	26365925	3.28853e-12	0.456376	149	0.00945817	0.405053	1.51107e-08	1.43349
winImp	MR1:chr05:25723024	5	25723024	3.29757e-12	0.479866	149	0.00945817	0.405001	1.51107e-08	1.47239
winImp	MR1:chr05:26272775	5	26272775	3.30124e-12	0.483221	149	0.00945817	0.40498	1.51107e-08	1.4798
winImp	MR1:chr05:26350432	5	26350432	3.3031e-12	0.47651	149	0.00945817	0.404969	1.51107e-08	1.47874
winImp	MR1:chr05:25696210	5	25696210	3.31337e-12	0.486577	149	0.00945817	0.404911	1.51107e-08	1.45668
winImp	MR1:chr05:25928003	5	25928003	3.3212e-12	0.466443	149	0.00945817	0.404866	1.51107e-08	1.47417
winImp	MR1:chr05:26477497	5	26477497	3.32545e-12	0.496644	149	0.00945817	0.404842	1.51107e-08	1.40918
winImp	MR1:chr05:26526581	5	26526581	3.33301e-12	0.466443	149	0.00945817	0.4048	1.51107e-08	1.40153
winImp	MR1:chr05:26010810	5	26010810	3.34373e-12	0.469799	149	0.00945817	0.404739	1.51107e-08	1.4686
winImp	MR1:chr05:26566877	5	26566877	3.35727e-12	0.483221	149	0.00945817	0.404663	1.51107e-08	1.40255
winImp	MR1:chr05:25880596	5	25880596	3.36623e-12	0.489933	149	0.00945817	0.404613	1.51107e-08	1.43665
winImp	MR1:chr05:26633249	5	26633249	3.36644e-12	0.496644	149	0.00945817	0.404612	1.51107e-08	1.44875
winImp	MR1:chr05:26277223	5	26277223	3.38781e-12	0.466443	149	0.00945817	0.404492	1.51107e-08	1.52908
winImp	MR1:chr05:25839945	5	25839945	3.3881e-12	0.473154	149	0.00945817	0.404491	1.51107e-08	1.46322
winImp	MR1:chr05:26238643	5	26238643	3.39248e-12	0.493289	149	0.00945817	0.404466	1.51107e-08	1.54372
winImp	MR1:chr05:26282718	5	26282718	3.39747e-12	0.446309	149	0.00945817	0.404439	1.51107e-08	1.4381
winImp	MR1:chr05:25975045	5	25975045	3.4003e-12	0.449664	149	0.00945817	0.404423	1.51107e-08	1.43297
winImp	MR1:chr05:26629720	5	26629720	3.40606e-12	0.496644	149	0.00945817	0.404391	1.51107e-08	1.47876
winImp	MR1:chr05:26653421	5	26653421	3.40704e-12	0.486577	149	0.00945817	0.404386	1.51107e-08	1.44337
winImp	MR1:chr05:26568459	5	26568459	3.41514e-12	0.479866	149	0.00945817	0.404341	1.51107e-08	1.41526
winImp	MR1:chr05:25576480	5	25576480	3.4242e-12	0.469799	149	0.00945817	0.404291	1.51107e-08	1.47128
winImp	MR1:chr05:26342058	5	26342058	3.43203e-12	0.469799	149	0.00945817	0.404248	1.51107e-08	1.44899
winImp	MR1:chr05:26436324	5	26436324	3.43547e-12	0.47651	149	0.00945817	0.404229	1.51107e-08	1.40943
winImp	MR1:chr05:26563696	5	26563696	3.44028e-12	0.469799	149	0.00945817	0.404203	1.51107e-08	1.43533
winImp	MR1:chr05:26042109	5	26042109	3.4441e-12	0.463087	149	0.00945817	0.404182	1.51107e-08	1.46855
winImp	MR1:chr05:26560884	5	26560884	3.44815e-12	0.466443	149	0.00945817	0.40416	1.51107e-08	1.40439
winImp	MR1:chr05:26497927	5	26497927	3.45928e-12	0.47651	149	0.00945817	0.404099	1.51107e-08	1.4496
winImp	MR1:chr05:25824281	5	25824281	3.46564e-12	0.463087	149	0.00945817	0.404065	1.51107e-08	1.47237
winImp	MR1:chr05:26367624	5	26367624	3.47687e-12	0.463087	149	0.00945817	0.404004	1.51107e-08	1.50489
winImp	MR1:chr05:25626087	5	25626087	3.48271e-12	0.493289	149	0.00945817	0.403972	1.51107e-08	1.46646
winImp	MR1:chr05:26349875	5	26349875	3.48927e-12	0.47651	149	0.00945817	0.403937	1.51107e-08	1.44105
winImp	MR1:chr05:26350085	5	26350085	3.48927e-12	0.47651	149	0.00945817	0.403937	1.51107e-08	1.44105
winImp	MR1:chr05:26350105	5	26350105	3.48927e-12	0.47651	149	0.00945817	0.403937	1.51107e-08	1.44105
winImp	MR1:chr05:25625520	5	25625520	3.49153e-12	0.493289	149	0.00945817	0.403924	1.51107e-08	1.42405
winImp	MR1:chr05:25711081	5	25711081	3.4932e-12	0.469799	149	0.00945817	0.403915	1.51107e-08	1.43632
winImp	MR1:chr05:25619591	5	25619591	3.4979e-12	0.489933	149	0.00945817	0.40389	1.51107e-08	1.48177
winImp	MR1:chr05:26662322	5	26662322	3.50079e-12	0.493289	149	0.00945817	0.403875	1.51107e-08	1.52814
winImp	MR1:chr05:25621224	5	25621224	3.51151e-12	0.496644	149	0.00945817	0.403817	1.51107e-08	1.46864
winImp	MR1:chr05:26365748	5	26365748	3.51192e-12	0.473154	149	0.00945817	0.403815	1.51107e-08	1.44205
winImp	MR1:chr05:25589335	5	25589335	3.51716e-12	0.486577	149	0.00945817	0.403787	1.51107e-08	1.43158
winImp	MR1:chr05:26526035	5	26526035	3.52377e-12	0.459732	149	0.00945817	0.403751	1.51107e-08	1.41666
winImp	MR1:chr05:26331485	5	26331485	3.52449e-12	0.439597	149	0.00945817	0.403747	1.51107e-08	1.52164
winImp	MR1:chr05:26395913	5	26395913	3.53683e-12	0.479866	149	0.00945817	0.403682	1.51107e-08	1.41958
winImp	MR1:chr05:26329247	5	26329247	3.54441e-12	0.466443	149	0.00945817	0.403641	1.51107e-08	1.46004
winImp	MR1:chr05:26551048	5	26551048	3.55035e-12	0.473154	149	0.00945817	0.40361	1.51107e-08	1.42505
winImp	MR1:chr05:26715596	5	26715596	3.55515e-12	0.489933	149	0.00945817	0.403584	1.51107e-08	1.44224
winImp	MR1:chr05:26497143	5	26497143	3.57494e-12	0.47651	149	0.00945817	0.40348	1.51107e-08	1.43885
winImp	MR1:chr05:26352568	5	26352568	3.58833e-12	0.47651	149	0.00945817	0.40341	1.51107e-08	1.49936
winImp	MR1:chr05:26417629	5	26417629	3.59026e-12	0.489933	149	0.00945817	0.403399	1.51107e-08	1.50656
winImp	MR1:chr05:26500906	5	26500906	3.59106e-12	0.493289	149	0.00945817	0.403395	1.51107e-08	1.41035
winImp	MR1:chr05:26533046	5	26533046	3.60022e-12	0.469799	149	0.00945817	0.403347	1.51107e-08	1.40757
winImp	MR1:chr05:25607507	5	25607507	3.60363e-12	0.493289	149	0.00945817	0.403329	1.51107e-08	1.49086
winImp	MR1:chr05:26348375	5	26348375	3.60487e-12	0.456376	149	0.00945817	0.403323	1.51107e-08	1.44406
winImp	MR1:chr05:26446892	5	26446892	3.6083e-12	0.489933	149	0.00945817	0.403305	1.51107e-08	1.4223
winImp	MR1:chr05:25983213	5	25983213	3.60857e-12	0.442953	149	0.00945817	0.403304	1.51107e-08	1.43734
winImp	MR1:chr05:26341646	5	26341646	3.61235e-12	0.456376	149	0.00945817	0.403284	1.51107e-08	1.42979
winImp	MR1:chr05:26540516	5	26540516	3.6126e-12	0.466443	149	0.00945817	0.403283	1.51107e-08	1.46911
winImp	MR1:chr05:25587969	5	25587969	3.61344e-12	0.5	149	0.00945817	0.403278	1.51107e-08	1.47729
winImp	MR1:chr05:26482752	5	26482752	3.61551e-12	0.496644	149	0.00945817	0.403268	1.51107e-08	1.4381
winImp	MR1:chr05:26365639	5	26365639	3.62055e-12	0.469799	149	0.00945817	0.403241	1.51107e-08	1.44814
winImp	MR1:chr05:26034822	5	26034822	3.62345e-12	0.486577	149	0.00945817	0.403226	1.51107e-08	1.45024
winImp	MR1:chr05:26065455	5	26065455	3.62709e-12	0.483221	149	0.00945817	0.403207	1.51107e-08	1.49974
winImp	MR1:chr05:26240954	5	26240954	3.62804e-12	0.486577	149	0.00945817	0.403202	1.51107e-08	1.46214
winImp	MR1:chr05:26544289	5	26544289	3.62815e-12	0.463087	149	0.00945817	0.403202	1.51107e-08	1.40085
winImp	MR1:chr05:25925549	5	25925549	3.63496e-12	0.466443	149	0.00945817	0.403167	1.51107e-08	1.46717
winImp	MR1:chr05:26241174	5	26241174	3.63595e-12	0.479866	149	0.00945817	0.403161	1.51107e-08	1.4743
winImp	MR1:chr05:25923349	5	25923349	3.6443e-12	0.449664	149	0.00945817	0.403118	1.51107e-08	1.43255
winImp	MR1:chr05:26328951	5	26328951	3.65077e-12	0.459732	149	0.00945817	0.403085	1.51107e-08	1.45608
winImp	MR1:chr05:26361399	5	26361399	3.6585e-12	0.47651	149	0.00945817	0.403045	1.51107e-08	1.46477
winImp	MR1:chr05:26669085	5	26669085	3.66348e-12	0.489933	149	0.00945817	0.40302	1.51107e-08	1.48338
winImp	MR1:chr05:26229651	5	26229651	3.67728e-12	0.466443	149	0.00945817	0.402949	1.51107e-08	1.44704
winImp	MR1:chr05:26661829	5	26661829	3.68243e-12	0.5	149	0.00945817	0.402922	1.51107e-08	1.48563
winImp	MR1:chr05:25612771	5	25612771	3.68514e-12	0.479866	149	0.00945817	0.402909	1.51107e-08	1.44239
winImp	MR1:chr05:26547869	5	26547869	3.68753e-12	0.473154	149	0.00945817	0.402896	1.51107e-08	1.43024
winImp	MR1:chr05:26613531	5	26613531	3.68904e-12	0.489933	149	0.00945817	0.402889	1.51107e-08	1.43118
winImp	MR1:chr05:26341635	5	26341635	3.69378e-12	0.459732	149	0.00945817	0.402865	1.51107e-08	1.42097
winImp	MR1:chr05:26663383	5	26663383	3.69629e-12	0.479866	149	0.00945817	0.402852	1.51107e-08	1.49847
winImp	MR1:chr05:26352559	5	26352559	3.70037e-12	0.479866	149	0.00945817	0.402831	1.51107e-08	1.48311
winImp	MR1:chr05:26373637	5	26373637	3.70337e-12	0.479866	149	0.00945817	0.402816	1.51107e-08	1.4525
winImp	MR1:chr05:25588253	5	25588253	3.70347e-12	0.496644	149	0.00945817	0.402815	1.51107e-08	1.47156
winImp	MR1:chr05:26616074	5	26616074	3.70598e-12	0.489933	149	0.00945817	0.402802	1.51107e-08	1.51972
winImp	MR1:chr05:25552857	5	25552857	3.71392e-12	0.486577	149	0.00945817	0.402762	1.51107e-08	1.4506
winImp	MR1:chr05:25588050	5	25588050	3.72869e-12	0.496644	149	0.00945817	0.402688	1.51107e-08	1.47597
winImp	MR1:chr05:26341224	5	26341224	3.73388e-12	0.459732	149	0.00945817	0.402661	1.51107e-08	1.4389
winImp	MR1:chr05:26630890	5	26630890	3.73934e-12	0.483221	149	0.00945817	0.402634	1.51107e-08	1.52319
winImp	MR1:chr05:26229373	5	26229373	3.74045e-12	0.473154	149	0.00945817	0.402628	1.51107e-08	1.45685
winImp	MR1:chr05:25609444	5	25609444	3.7417e-12	0.496644	149	0.00945817	0.402622	1.51107e-08	1.45486
winImp	MR1:chr05:26660762	5	26660762	3.75404e-12	0.473154	149	0.00945817	0.40256	1.51107e-08	1.43381
winImp	MR1:chr05:26366339	5	26366339	3.76407e-12	0.473154	149	0.00945817	0.40251	1.51107e-08	1.44256
winImp	MR1:chr05:25721111	5	25721111	3.76487e-12	0.473154	149	0.00945817	0.402506	1.51107e-08	1.51574
winImp	MR1:chr05:26312877	5	26312877	3.78527e-12	0.463087	149	0.00945817	0.402404	1.51107e-08	1.48921
winImp	MR1:chr05:25609390	5	25609390	3.78565e-12	0.489933	149	0.00945817	0.402402	1.51107e-08	1.45552
winImp	MR1:chr05:26275553	5	26275553	3.78841e-12	0.442953	149	0.00945817	0.402389	1.51107e-08	1.52653
winImp	MR1:chr05:26325445	5	26325445	3.79033e-12	0.459732	149	0.00945817	0.402379	1.51107e-08	1.52458
winImp	MR1:chr05:26029248	5	26029248	3.79458e-12	0.446309	149	0.00945817	0.402358	1.51107e-08	1.45454
winImp	MR1:chr05:26533843	5	26533843	3.79764e-12	0.456376	149	0.00945817	0.402343	1.51107e-08	1.4081
winImp	MR1:chr05:26330054	5	26330054	3.80534e-12	0.459732	149	0.00945817	0.402305	1.51107e-08	1.49836
winImp	MR1:chr05:25851315	5	25851315	3.80922e-12	0.449664	149	0.00945817	0.402286	1.51107e-08	1.44164
winImp	MR1:chr05:26365673	5	26365673	3.81331e-12	0.473154	149	0.00945817	0.402265	1.51107e-08	1.43494
winImp	MR1:chr05:26365682	5	26365682	3.81331e-12	0.473154	149	0.00945817	0.402265	1.51107e-08	1.43494
winImp	MR1:chr05:26549891	5	26549891	3.82114e-12	0.473154	149	0.00945817	0.402227	1.51107e-08	1.40438
winImp	MR1:chr05:26036614	5	26036614	3.82191e-12	0.473154	149	0.00945817	0.402223	1.51107e-08	1.51861
winImp	MR1:chr05:26029359	5	26029359	3.82586e-12	0.45302	149	0.00945817	0.402204	1.51107e-08	1.46136
winImp	MR1:chr05:26566863	5	26566863	3.84997e-12	0.489933	149	0.00945817	0.402086	1.51107e-08	1.4073
winImp	MR1:chr05:26659400	5	26659400	3.85123e-12	0.493289	149	0.00945817	0.402079	1.51107e-08	1.4105
winImp	MR1:chr05:25972395	5	25972395	3.86505e-12	0.466443	149	0.00945817	0.402012	1.51107e-08	1.44056
winImp	MR1:chr05:25630192	5	25630192	3.88707e-12	0.496644	149	0.00945817	0.401905	1.51107e-08	1.51965
winImp	MR1:chr05:25983858	5	25983858	3.89163e-12	0.439597	149	0.00945817	0.401883	1.51107e-08	1.44205
winImp	MR1:chr05:25591646	5	25591646	3.8969e-12	0.496644	149	0.00945817	0.401858	1.51107e-08	1.43851
winImp	MR1:chr05:25723272	5	25723272	3.90283e-12	0.489933	149	0.00945817	0.401829	1.51107e-08	1.46072
winImp	MR1:chr05:25779716	5	25779716	3.93166e-12	0.479866	149	0.00945817	0.401691	1.51107e-08	1.5151
winImp	MR1:chr05:25985876	5	25985876	3.93179e-12	0.442953	149	0.00945817	0.40169	1.51107e-08	1.42572
winImp	MR1:chr05:25985881	5	25985881	3.93179e-12	0.442953	149	0.00945817	0.40169	1.51107e-08	1.42572
winImp	MR1:chr05:26586845	5	26586845	3.93438e-12	0.479866	149	0.00945817	0.401678	1.51107e-08	1.4081
winImp	MR1:chr05:25617813	5	25617813	3.93523e-12	0.469799	149	0.00945817	0.401674	1.51107e-08	1.46461
winImp	MR1:chr05:26699146	5	26699146	3.94295e-12	0.483221	149	0.00945817	0.401637	1.51107e-08	1.39747
winImp	MR1:chr05:25698050	5	25698050	3.95404e-12	0.463087	149	0.00945817	0.401584	1.51107e-08	1.48606
winImp	MR1:chr05:25621176	5	25621176	3.96076e-12	0.483221	149	0.00945817	0.401552	1.51107e-08	1.46967
winImp	MR1:chr05:26325127	5	26325127	3.96404e-12	0.479866	149	0.00945817	0.401537	1.51107e-08	1.55111
winImp	MR1:chr05:25604912	5	25604912	3.97037e-12	0.486577	149	0.00945817	0.401507	1.51107e-08	1.51452
winImp	MR1:chr05:25604914	5	25604914	3.97037e-12	0.486577	149	0.00945817	0.401507	1.51107e-08	1.51452
winImp	MR1:chr05:25605624	5	25605624	3.98211e-12	0.493289	149	0.00945817	0.401451	1.51107e-08	1.50309
winImp	MR1:chr05:25608791	5	25608791	3.98769e-12	0.496644	149	0.00945817	0.401425	1.51107e-08	1.44858
winImp	MR1:chr05:26587072	5	26587072	4.00199e-12	0.489933	149	0.00945817	0.401358	1.51107e-08	1.41984
winImp	MR1:chr05:26588704	5	26588704	4.01752e-12	0.479866	149	0.00945817	0.401285	1.51107e-08	1.42429
winImp	MR1:chr05:26347911	5	26347911	4.03265e-12	0.456376	149	0.00945817	0.401214	1.51107e-08	1.44413
winImp	MR1:chr05:26020225	5	26020225	4.04503e-12	0.469799	149	0.00945817	0.401157	1.51107e-08	1.43264
winImp	MR1:chr05:25541631	5	25541631	4.04645e-12	0.469799	149	0.00945817	0.40115	1.51107e-08	1.44631
winImp	MR1:chr05:26540526	5	26540526	4.05687e-12	0.463087	149	0.00945817	0.401102	1.51107e-08	1.49059
winImp	MR1:chr05:26538084	5	26538084	4.08311e-12	0.446309	149	0.00945817	0.400981	1.51107e-08	1.46301
winImp	MR1:chr05:26536294	5	26536294	4.08879e-12	0.469799	149	0.00945817	0.400954	1.51107e-08	1.43349
winImp	MR1:chr05:26661602	5	26661602	4.09963e-12	0.489933	149	0.00945817	0.400905	1.51107e-08	1.46963
winImp	MR1:chr05:26549524	5	26549524	4.11488e-12	0.466443	149	0.00945817	0.400835	1.51107e-08	1.40362
winImp	MR1:chr05:25580554	5	25580554	4.1164e-12	0.483221	149	0.00945817	0.400828	1.51107e-08	1.48135
winImp	MR1:chr05:25642781	5	25642781	4.12249e-12	0.496644	149	0.00945817	0.4008	1.51107e-08	1.46536
winImp	MR1:chr05:25587761	5	25587761	4.12407e-12	0.493289	149	0.00945817	0.400793	1.51107e-08	1.44411
winImp	MR1:chr05:25587952	5	25587952	4.132e-12	0.496644	149	0.00945817	0.400757	1.51107e-08	1.46567
winImp	MR1:chr05:25567010	5	25567010	4.14658e-12	0.486577	149	0.00945817	0.400691	1.51107e-08	1.49446
winImp	MR1:chr05:25621569	5	25621569	4.14729e-12	0.5	149	0.00945817	0.400688	1.51107e-08	1.4763
winImp	MR1:chr05:26321798	5	26321798	4.1523e-12	0.469799	149	0.00945817	0.400665	1.51107e-08	1.46875
winImp	MR1:chr05:26321827	5	26321827	4.1523e-12	0.469799	149	0.00945817	0.400665	1.51107e-08	1.46875
winImp	MR1:chr05:25699799	5	25699799	4.15849e-12	0.473154	149	0.00945817	0.400637	1.51107e-08	1.47326
winImp	MR1:chr05:26036990	5	26036990	4.16809e-12	0.473154	149	0.00945817	0.400594	1.51107e-08	1.57159
winImp	MR1:chr05:26499922	5	26499922	4.17311e-12	0.469799	149	0.00945817	0.400571	1.51107e-08	1.43464
winImp	MR1:chr05:26552020	5	26552020	4.17935e-12	0.479866	149	0.00945817	0.400543	1.51107e-08	1.40772
winImp	MR1:chr05:26290089	5	26290089	4.20371e-12	0.469799	149	0.00945817	0.400434	1.51107e-08	1.47433
winImp	MR1:chr05:26540291	5	26540291	4.20764e-12	0.466443	149	0.00945817	0.400416	1.51107e-08	1.42921
winImp	MR1:chr05:26558614	5	26558614	4.21964e-12	0.463087	149	0.00945817	0.400363	1.51107e-08	1.41649
winImp	MR1:chr05:25605999	5	25605999	4.22428e-12	0.486577	149	0.00945817	0.400342	1.51107e-08	1.51062
winImp	MR1:chr05:26520736	5	26520736	4.2244e-12	0.486577	149	0.00945817	0.400342	1.51107e-08	1.41179
winImp	MR1:chr05:25929933	5	25929933	4.22931e-12	0.486577	149	0.00945817	0.40032	1.51107e-08	1.47618
winImp	MR1:chr05:25931215	5	25931215	4.23152e-12	0.489933	149	0.00945817	0.40031	1.51107e-08	1.44017
winImp	MR1:chr05:26508775	5	26508775	4.24529e-12	0.47651	149	0.00945817	0.400249	1.51107e-08	1.44923
winImp	MR1:chr05:25726733	5	25726733	4.24705e-12	0.473154	149	0.00945817	0.400241	1.51107e-08	1.45378
winImp	MR1:chr05:25587734	5	25587734	4.2573e-12	0.493289	149	0.00945817	0.400196	1.51107e-08	1.44144
winImp	MR1:chr05:26716648	5	26716648	4.26279e-12	0.47651	149	0.00945817	0.400172	1.51107e-08	1.47698
winImp	MR1:chr05:25547689	5	25547689	4.27045e-12	0.483221	149	0.00945817	0.400138	1.51107e-08	1.50119
winImp	MR1:chr05:25608715	5	25608715	4.27465e-12	0.489933	149	0.00945817	0.40012	1.51107e-08	1.44533
winImp	MR1:chr05:26370857	5	26370857	4.27989e-12	0.47651	149	0.00945817	0.400097	1.51107e-08	1.42702
winImp	MR1:chr05:26370507	5	26370507	4.28186e-12	0.463087	149	0.00945817	0.400088	1.51107e-08	1.43821
winImp	MR1:chr05:26520770	5	26520770	4.28717e-12	0.486577	149	0.00945817	0.400065	1.51107e-08	1.40191
winImp	MR1:chr05:25834938	5	25834938	4.28949e-12	0.47651	149	0.00945817	0.400054	1.51107e-08	1.49568
winImp	MR1:chr05:25605666	5	25605666	4.29786e-12	0.496644	149	0.00945817	0.400018	1.51107e-08	1.51066
winImp	MR1:chr05:25606380	5	25606380	4.30237e-12	0.47651	149	0.00945817	0.399998	1.51107e-08	1.47521
winImp	MR1:chr05:26540441	5	26540441	4.30247e-12	0.479866	149	0.00945817	0.399998	1.51107e-08	1.44989
winImp	MR1:chr05:25642461	5	25642461	4.30624e-12	0.496644	149	0.00945817	0.399981	1.51107e-08	1.46513
winImp	MR1:chr05:26028550	5	26028550	4.31709e-12	0.442953	149	0.00945817	0.399934	1.51107e-08	1.44784
winImp	MR1:chr05:25584022	5	25584022	4.32905e-12	0.493289	149	0.00945817	0.399882	1.51107e-08	1.44767
winImp	MR1:chr05:26010946	5	26010946	4.33055e-12	0.469799	149	0.00945817	0.399876	1.51107e-08	1.45191
winImp	MR1:chr05:26352872	5	26352872	4.33114e-12	0.469799	149	0.00945817	0.399873	1.51107e-08	1.47849
winImp	MR1:chr05:26366274	5	26366274	4.33399e-12	0.459732	149	0.00945817	0.399861	1.51107e-08	1.44872
winImp	MR1:chr05:26629740	5	26629740	4.33967e-12	0.493289	149	0.00945817	0.399836	1.51107e-08	1.47422
winImp	MR1:chr05:26467431	5	26467431	4.36896e-12	0.489933	149	0.00945817	0.39971	1.51107e-08	1.49317
winImp	MR1:chr05:26325039	5	26325039	4.38238e-12	0.469799	149	0.00945817	0.399652	1.51107e-08	1.50368
winImp	MR1:chr05:26325347	5	26325347	4.38797e-12	0.456376	149	0.00945817	0.399628	1.51107e-08	1.52892
winImp	MR1:chr05:26011129	5	26011129	4.40625e-12	0.466443	149	0.00945817	0.39955	1.51107e-08	1.43407
winImp	MR1:chr05:25588691	5	25588691	4.40746e-12	0.489933	149	0.00945817	0.399545	1.51107e-08	1.4559
winImp	MR1:chr05:25738490	5	25738490	4.40898e-12	0.459732	149	0.00945817	0.399539	1.51107e-08	1.42284
winImp	MR1:chr05:26659153	5	26659153	4.40963e-12	0.489933	149	0.00945817	0.399536	1.51107e-08	1.40827
winImp	MR1:chr05:26539907	5	26539907	4.42422e-12	0.473154	149	0.00945817	0.399474	1.51107e-08	1.45157
winImp	MR1:chr05:26533154	5	26533154	4.42615e-12	0.456376	149	0.00945817	0.399466	1.51107e-08	1.42628
winImp	MR1:chr05:26314539	5	26314539	4.45172e-12	0.466443	149	0.00945817	0.399358	1.51107e-08	1.4253
winImp	MR1:chr05:26314540	5	26314540	4.45172e-12	0.466443	149	0.00945817	0.399358	1.51107e-08	1.4253
winImp	MR1:chr05:25607481	5	25607481	4.45573e-12	0.489933	149	0.00945817	0.399341	1.51107e-08	1.49066
winImp	MR1:chr05:26634341	5	26634341	4.45889e-12	0.5	149	0.00945817	0.399328	1.51107e-08	1.42621
winImp	MR1:chr05:26594129	5	26594129	4.47963e-12	0.483221	149	0.00945817	0.39924	1.51107e-08	1.45703
winImp	MR1:chr05:26365690	5	26365690	4.48296e-12	0.469799	149	0.00945817	0.399227	1.51107e-08	1.43944
winImp	MR1:chr05:26365698	5	26365698	4.48296e-12	0.469799	149	0.00945817	0.399227	1.51107e-08	1.43944
winImp	MR1:chr05:26365740	5	26365740	4.48296e-12	0.469799	149	0.00945817	0.399227	1.51107e-08	1.43944
winImp	MR1:chr05:26537629	5	26537629	4.48645e-12	0.442953	149	0.00945817	0.399212	1.51107e-08	1.44877
winImp	MR1:chr05:26566942	5	26566942	4.49865e-12	0.479866	149	0.00945817	0.399161	1.51107e-08	1.38845
winImp	MR1:chr05:26662257	5	26662257	4.49928e-12	0.479866	149	0.00945817	0.399158	1.51107e-08	1.55486
winImp	MR1:chr05:25723450	5	25723450	4.50156e-12	0.493289	149	0.00945817	0.399149	1.51107e-08	1.47253
winImp	MR1:chr05:26632081	5	26632081	4.50235e-12	0.493289	149	0.00945817	0.399146	1.51107e-08	1.47143
winImp	MR1:chr05:26542994	5	26542994	4.51267e-12	0.469799	149	0.00945817	0.399103	1.51107e-08	1.39871
winImp	MR1:chr05:26543088	5	26543088	4.51267e-12	0.469799	149	0.00945817	0.399103	1.51107e-08	1.39871
winImp	MR1:chr05:25781517	5	25781517	4.51803e-12	0.47651	149	0.00945817	0.39908	1.51107e-08	1.4886
winImp	MR1:chr05:25582177	5	25582177	4.51817e-12	0.479866	149	0.00945817	0.39908	1.51107e-08	1.46733
winImp	MR1:chr05:25582208	5	25582208	4.51817e-12	0.479866	149	0.00945817	0.39908	1.51107e-08	1.46733
winImp	MR1:chr05:25629603	5	25629603	4.52386e-12	0.486577	149	0.00945817	0.399056	1.51107e-08	1.45906
winImp	MR1:chr05:26449062	5	26449062	4.5282e-12	0.479866	149	0.00945817	0.399038	1.51107e-08	1.40807
winImp	MR1:chr05:25611238	5	25611238	4.52914e-12	0.47651	149	0.00945817	0.399034	1.51107e-08	1.41121
winImp	MR1:chr05:26290075	5	26290075	4.53937e-12	0.466443	149	0.00945817	0.398992	1.51107e-08	1.46652
winImp	MR1:chr05:26616030	5	26616030	4.56731e-12	0.489933	149	0.00945817	0.398877	1.51107e-08	1.49913
winImp	MR1:chr05:25589340	5	25589340	4.57813e-12	0.483221	149	0.00945817	0.398832	1.51107e-08	1.4218
winImp	MR1:chr05:26633944	5	26633944	4.57993e-12	0.496644	149	0.00945817	0.398825	1.51107e-08	1.47245
winImp	MR1:chr05:26446137	5	26446137	4.58088e-12	0.496644	149	0.00945817	0.398821	1.51107e-08	1.43472
winImp	MR1:chr05:26541711	5	26541711	4.60985e-12	0.469799	149	0.00945817	0.398703	1.51107e-08	1.43685
winImp	MR1:chr05:25626032	5	25626032	4.6158e-12	0.479866	149	0.00945817	0.398679	1.51107e-08	1.41967
winImp	MR1:chr05:25588321	5	25588321	4.62395e-12	0.5	149	0.00945817	0.398646	1.51107e-08	1.44352
winImp	MR1:chr05:26229602	5	26229602	4.62845e-12	0.469799	149	0.00945817	0.398627	1.51107e-08	1.44362
winImp	MR1:chr05:26434480	5	26434480	4.62901e-12	0.486577	149	0.00945817	0.398625	1.51107e-08	1.44578
winImp	MR1:chr05:26238715	5	26238715	4.62991e-12	0.486577	149	0.00945817	0.398622	1.51107e-08	1.51224
winImp	MR1:chr05:26539564	5	26539564	4.6345e-12	0.473154	149	0.00945817	0.398603	1.51107e-08	1.42024
winImp	MR1:chr05:26628892	5	26628892	4.63725e-12	0.486577	149	0.00945817	0.398592	1.51107e-08	1.43898
winImp	MR1:chr05:26544167	5	26544167	4.66246e-12	0.466443	149	0.00945817	0.39849	1.51107e-08	1.39765
winImp	MR1:chr05:25849469	5	25849469	4.66425e-12	0.469799	149	0.00945817	0.398483	1.51107e-08	1.51302
winImp	MR1:chr05:25880694	5	25880694	4.67496e-12	0.483221	149	0.00945817	0.39844	1.51107e-08	1.43475
winImp	MR1:chr05:25596859	5	25596859	4.67867e-12	0.5	149	0.00945817	0.398425	1.51107e-08	1.49539
winImp	MR1:chr05:26333184	5	26333184	4.68515e-12	0.45302	149	0.00945817	0.398399	1.51107e-08	1.47217
winImp	MR1:chr05:26367616	5	26367616	4.68531e-12	0.463087	149	0.00945817	0.398398	1.51107e-08	1.49695
winImp	MR1:chr05:26065857	5	26065857	4.6928e-12	0.486577	149	0.00945817	0.398368	1.51107e-08	1.47484
winImp	MR1:chr05:26483019	5	26483019	4.69351e-12	0.5	149	0.00945817	0.398366	1.51107e-08	1.49558
winImp	MR1:chr05:26632169	5	26632169	4.70457e-12	0.493289	149	0.00945817	0.398322	1.51107e-08	1.48544
winImp	MR1:chr05:26628220	5	26628220	4.73086e-12	0.469799	149	0.00945817	0.398217	1.51107e-08	1.4509
winImp	MR1:chr05:26417307	5	26417307	4.74236e-12	0.483221	149	0.00945817	0.398172	1.51107e-08	1.47523
winImp	MR1:chr05:26328763	5	26328763	4.74487e-12	0.466443	149	0.00945817	0.398162	1.51107e-08	1.43828
winImp	MR1:chr05:25781514	5	25781514	4.75623e-12	0.479866	149	0.00945817	0.398117	1.51107e-08	1.48409
winImp	MR1:chr05:26020424	5	26020424	4.75919e-12	0.469799	149	0.00945817	0.398105	1.51107e-08	1.42268
winImp	MR1:chr05:25779756	5	25779756	4.76083e-12	0.47651	149	0.00945817	0.398099	1.51107e-08	1.5181
winImp	MR1:chr05:26064510	5	26064510	4.76666e-12	0.473154	149	0.00945817	0.398076	1.51107e-08	1.51455
winImp	MR1:chr05:26029301	5	26029301	4.77668e-12	0.449664	149	0.00945817	0.398036	1.51107e-08	1.46064
winImp	MR1:chr05:26663163	5	26663163	4.78849e-12	0.489933	149	0.00945817	0.39799	1.51107e-08	1.48702
winImp	MR1:chr05:26542378	5	26542378	4.78853e-12	0.483221	149	0.00945817	0.39799	1.51107e-08	1.41272
winImp	MR1:chr05:26229556	5	26229556	4.79166e-12	0.466443	149	0.00945817	0.397978	1.51107e-08	1.4492
winImp	MR1:chr05:25587721	5	25587721	4.79373e-12	0.496644	149	0.00945817	0.39797	1.51107e-08	1.47064
winImp	MR1:chr05:26382985	5	26382985	4.80001e-12	0.479866	149	0.00945817	0.397945	1.51107e-08	1.39845
winImp	MR1:chr05:25721158	5	25721158	4.80146e-12	0.473154	149	0.00945817	0.397939	1.51107e-08	1.49912
winImp	MR1:chr05:25721183	5	25721183	4.80146e-12	0.473154	149	0.00945817	0.397939	1.51107e-08	1.49912
winImp	MR1:chr05:26396077	5	26396077	4.8073e-12	0.493289	149	0.00945817	0.397917	1.51107e-08	1.4002
winImp	MR1:chr05:25743819	5	25743819	4.8215e-12	0.469799	149	0.00945817	0.397861	1.51107e-08	1.42104
winImp	MR1:chr05:26030173	5	26030173	4.82438e-12	0.469799	149	0.00945817	0.39785	1.51107e-08	1.47659
winImp	MR1:chr05:25542139	5	25542139	4.82916e-12	0.493289	149	0.00945817	0.397832	1.51107e-08	1.46593
winImp	MR1:chr05:26417699	5	26417699	4.83311e-12	0.496644	149	0.00945817	0.397816	1.51107e-08	1.51228
winImp	MR1:chr05:26497981	5	26497981	4.85689e-12	0.469799	149	0.00945817	0.397724	1.51107e-08	1.44909
winImp	MR1:chr05:25565031	5	25565031	4.8598e-12	0.486577	149	0.00945817	0.397713	1.51107e-08	1.44904
winImp	MR1:chr05:25622172	5	25622172	4.85985e-12	0.489933	149	0.00945817	0.397713	1.51107e-08	1.43363
winImp	MR1:chr05:26540489	5	26540489	4.86543e-12	0.473154	149	0.00945817	0.397691	1.51107e-08	1.45538
winImp	MR1:chr05:25986533	5	25986533	4.87219e-12	0.459732	149	0.00945817	0.397665	1.51107e-08	1.40487
winImp	MR1:chr05:26369517	5	26369517	4.88251e-12	0.47651	149	0.00945817	0.397626	1.51107e-08	1.46429
winImp	MR1:chr05:26535648	5	26535648	4.8832e-12	0.469799	149	0.00945817	0.397623	1.51107e-08	1.39724
winImp	MR1:chr05:26535541	5	26535541	4.88522e-12	0.473154	149	0.00945817	0.397615	1.51107e-08	1.42582
winImp	MR1:chr05:25609313	5	25609313	4.88569e-12	0.5	149	0.00945817	0.397613	1.51107e-08	1.45361
winImp	MR1:chr05:26661771	5	26661771	4.89227e-12	0.496644	149	0.00945817	0.397588	1.51107e-08	1.4938
winImp	MR1:chr05:25806282	5	25806282	4.8946e-12	0.459732	149	0.00945817	0.397579	1.51107e-08	1.48825
winImp	MR1:chr05:25606295	5	25606295	4.9033e-12	0.466443	149	0.00945817	0.397546	1.51107e-08	1.47709
winImp	MR1:chr05:26481242	5	26481242	4.9081e-12	0.489933	149	0.00945817	0.397528	1.51107e-08	1.42598
winImp	MR1:chr05:26373415	5	26373415	4.91037e-12	0.473154	149	0.00945817	0.397519	1.51107e-08	1.47702
winImp	MR1:chr05:25587742	5	25587742	4.91789e-12	0.496644	149	0.00945817	0.39749	1.51107e-08	1.44186
winImp	MR1:chr05:25621635	5	25621635	4.95833e-12	0.493289	149	0.00945817	0.397337	1.51107e-08	1.44892
winImp	MR1:chr05:26328965	5	26328965	4.97253e-12	0.456376	149	0.00945817	0.397283	1.51107e-08	1.43438
winImp	MR1:chr05:25931036	5	25931036	4.97271e-12	0.486577	149	0.00945817	0.397283	1.51107e-08	1.47736
winImp	MR1:chr05:25652584	5	25652584	4.97419e-12	0.496644	149	0.00945817	0.397277	1.51107e-08	1.47532
winImp	MR1:chr05:25596796	5	25596796	4.99247e-12	0.496644	149	0.00945817	0.397208	1.51107e-08	1.50163
winImp	MR1:chr05:26283034	5	26283034	4.99491e-12	0.456376	149	0.00945817	0.397199	1.51107e-08	1.40949
winImp	MR1:chr05:26326168	5	26326168	5.01088e-12	0.463087	149	0.00945817	0.397139	1.51107e-08	1.43572
winImp	MR1:chr05:26326183	5	26326183	5.01088e-12	0.463087	149	0.00945817	0.397139	1.51107e-08	1.43572
winImp	MR1:chr05:26013009	5	26013009	5.01481e-12	0.459732	149	0.00945817	0.397125	1.51107e-08	1.44654
winImp	MR1:chr05:25701678	5	25701678	5.0265e-12	0.489933	149	0.00945817	0.397081	1.51107e-08	1.51981
winImp	MR1:chr05:26012743	5	26012743	5.03907e-12	0.47651	149	0.00945817	0.397034	1.51107e-08	1.42261
winImp	MR1:chr05:26019325	5	26019325	5.0438e-12	0.466443	149	0.00945817	0.397017	1.51107e-08	1.47551
winImp	MR1:chr05:26521084	5	26521084	5.05253e-12	0.489933	149	0.00945817	0.396984	1.51107e-08	1.39807
winImp	MR1:chr05:26537899	5	26537899	5.05491e-12	0.449664	149	0.00945817	0.396976	1.51107e-08	1.46937
winImp	MR1:chr05:26352473	5	26352473	5.05986e-12	0.483221	149	0.00945817	0.396957	1.51107e-08	1.46431
winImp	MR1:chr05:25974410	5	25974410	5.07629e-12	0.449664	149	0.00945817	0.396897	1.51107e-08	1.45696
winImp	MR1:chr05:26489828	5	26489828	5.07742e-12	0.479866	149	0.00945817	0.396892	1.51107e-08	1.42348
winImp	MR1:chr05:26627493	5	26627493	5.08444e-12	0.469799	149	0.00945817	0.396866	1.51107e-08	1.44696
winImp	MR1:chr05:25834946	5	25834946	5.08749e-12	0.469799	149	0.00945817	0.396855	1.51107e-08	1.50346
winImp	MR1:chr05:26034843	5	26034843	5.08838e-12	0.496644	149	0.00945817	0.396852	1.51107e-08	1.48052
winImp	MR1:chr05:25851095	5	25851095	5.09392e-12	0.463087	149	0.00945817	0.396832	1.51107e-08	1.44655
winImp	MR1:chr05:26313433	5	26313433	5.09518e-12	0.45302	149	0.00945817	0.396827	1.51107e-08	1.45181
winImp	MR1:chr05:26540404	5	26540404	5.10041e-12	0.479866	149	0.00945817	0.396808	1.51107e-08	1.43752
winImp	MR1:chr05:25713976	5	25713976	5.10323e-12	0.486577	149	0.00945817	0.396797	1.51107e-08	1.4414
winImp	MR1:chr05:25980857	5	25980857	5.10941e-12	0.449664	149	0.00945817	0.396775	1.51107e-08	1.41309
winImp	MR1:chr05:26320721	5	26320721	5.12058e-12	0.45302	149	0.00945817	0.396734	1.51107e-08	1.44875
winImp	MR1:chr05:26058212	5	26058212	5.13444e-12	0.47651	149	0.00945817	0.396683	1.51107e-08	1.46347
winImp	MR1:chr05:25698547	5	25698547	5.1487e-12	0.469799	149	0.00945817	0.396631	1.51107e-08	1.45987
winImp	MR1:chr05:25925923	5	25925923	5.14951e-12	0.473154	149	0.00945817	0.396628	1.51107e-08	1.44565
winImp	MR1:chr05:25930182	5	25930182	5.15063e-12	0.463087	149	0.00945817	0.396624	1.51107e-08	1.4626
winImp	MR1:chr05:26445861	5	26445861	5.16178e-12	0.493289	149	0.00945817	0.396584	1.51107e-08	1.41408
winImp	MR1:chr05:26343564	5	26343564	5.16257e-12	0.47651	149	0.00945817	0.396581	1.51107e-08	1.42802
winImp	MR1:chr05:26040574	5	26040574	5.16757e-12	0.45302	149	0.00945817	0.396563	1.51107e-08	1.47164
winImp	MR1:chr05:26441291	5	26441291	5.1685e-12	0.483221	149	0.00945817	0.396559	1.51107e-08	1.3779
winImp	MR1:chr05:26341987	5	26341987	5.17143e-12	0.459732	149	0.00945817	0.396549	1.51107e-08	1.45295
winImp	MR1:chr05:26240901	5	26240901	5.17237e-12	0.486577	149	0.00945817	0.396545	1.51107e-08	1.44586
winImp	MR1:chr05:26439580	5	26439580	5.17566e-12	0.479866	149	0.00945817	0.396534	1.51107e-08	1.39991
winImp	MR1:chr05:26012861	5	26012861	5.18027e-12	0.473154	149	0.00945817	0.396517	1.51107e-08	1.43034
winImp	MR1:chr05:26350153	5	26350153	5.18837e-12	0.47651	149	0.00945817	0.396488	1.51107e-08	1.44108
winImp	MR1:chr05:26325801	5	26325801	5.19212e-12	0.466443	149	0.00945817	0.396474	1.51107e-08	1.42146
winImp	MR1:chr05:26652278	5	26652278	5.19514e-12	0.493289	149	0.00945817	0.396463	1.51107e-08	1.42885
winImp	MR1:chr05:26640870	5	26640870	5.20248e-12	0.47651	149	0.00945817	0.396437	1.51107e-08	1.43319
winImp	MR1:chr05:25619655	5	25619655	5.21152e-12	0.486577	149	0.00945817	0.396404	1.51107e-08	1.44449
winImp	MR1:chr05:26036629	5	26036629	5.21703e-12	0.469799	149	0.00945817	0.396384	1.51107e-08	1.50656
winImp	MR1:chr05:26327965	5	26327965	5.22177e-12	0.486577	149	0.00945817	0.396367	1.51107e-08	1.45008
winImp	MR1:chr05:26487065	5	26487065	5.23812e-12	0.479866	149	0.00945817	0.396309	1.51107e-08	1.41235
winImp	MR1:chr05:25982788	5	25982788	5.24371e-12	0.456376	149	0.00945817	0.396289	1.51107e-08	1.41006
winImp	MR1:chr05:26052785	5	26052785	5.25705e-12	0.463087	149	0.00945817	0.396241	1.51107e-08	1.43168
winImp	MR1:chr05:26613265	5	26613265	5.25953e-12	0.496644	149	0.00945817	0.396233	1.51107e-08	1.4323
winImp	MR1:chr05:26613268	5	26613268	5.25953e-12	0.496644	149	0.00945817	0.396233	1.51107e-08	1.4323
winImp	MR1:chr05:26311453	5	26311453	5.27101e-12	0.479866	149	0.00945817	0.396192	1.51107e-08	1.48038
winImp	MR1:chr05:26230094	5	26230094	5.2804e-12	0.45302	149	0.00945817	0.396158	1.51107e-08	1.45693
winImp	MR1:chr05:25618571	5	25618571	5.28441e-12	0.5	149	0.00945817	0.396144	1.51107e-08	1.45295
winImp	MR1:chr05:26449936	5	26449936	5.29764e-12	0.473154	149	0.00945817	0.396097	1.51107e-08	1.42706
winImp	MR1:chr05:26589006	5	26589006	5.29805e-12	0.489933	149	0.00945817	0.396096	1.51107e-08	1.39559
winImp	MR1:chr05:25985093	5	25985093	5.30424e-12	0.436242	149	0.00945817	0.396074	1.51107e-08	1.44625
winImp	MR1:chr05:25781095	5	25781095	5.30801e-12	0.486577	149	0.00945817	0.396061	1.51107e-08	1.44527
winImp	MR1:chr05:26314463	5	26314463	5.32434e-12	0.463087	149	0.00945817	0.396003	1.51107e-08	1.42537
winImp	MR1:chr05:25619101	5	25619101	5.32691e-12	0.496644	149	0.00945817	0.395994	1.51107e-08	1.4499
winImp	MR1:chr05:25722979	5	25722979	5.34194e-12	0.479866	149	0.00945817	0.395942	1.51107e-08	1.48521
winImp	MR1:chr05:26647680	5	26647680	5.35822e-12	0.493289	149	0.00945817	0.395885	1.51107e-08	1.40483
winImp	MR1:chr05:26446897	5	26446897	5.36396e-12	0.486577	149	0.00945817	0.395865	1.51107e-08	1.40131
winImp	MR1:chr05:26342009	5	26342009	5.3702e-12	0.459732	149	0.00945817	0.395843	1.51107e-08	1.45107
winImp	MR1:chr05:26321577	5	26321577	5.38301e-12	0.459732	149	0.00945817	0.395798	1.51107e-08	1.46094
winImp	MR1:chr05:26348050	5	26348050	5.38655e-12	0.456376	149	0.00945817	0.395786	1.51107e-08	1.42919
winImp	MR1:chr05:25738163	5	25738163	5.38909e-12	0.469799	149	0.00945817	0.395777	1.51107e-08	1.44186
winImp	MR1:chr05:25591811	5	25591811	5.39072e-12	0.469799	149	0.00945817	0.395771	1.51107e-08	1.42956
winImp	MR1:chr05:25823946	5	25823946	5.41107e-12	0.449664	149	0.00945817	0.395701	1.51107e-08	1.47017
winImp	MR1:chr05:26467165	5	26467165	5.41584e-12	0.5	149	0.00945817	0.395685	1.51107e-08	1.49877
winImp	MR1:chr05:26467176	5	26467176	5.41584e-12	0.5	149	0.00945817	0.395685	1.51107e-08	1.49877
winImp	MR1:chr05:26341328	5	26341328	5.4199e-12	0.456376	149	0.00945817	0.39567	1.51107e-08	1.42448
winImp	MR1:chr05:26495827	5	26495827	5.42237e-12	0.493289	149	0.00945817	0.395662	1.51107e-08	1.40672
winImp	MR1:chr05:26587523	5	26587523	5.42532e-12	0.496644	149	0.00945817	0.395652	1.51107e-08	1.4045
winImp	MR1:chr05:26377893	5	26377893	5.4301e-12	0.473154	149	0.00945817	0.395635	1.51107e-08	1.4136
winImp	MR1:chr05:26560209	5	26560209	5.43531e-12	0.483221	149	0.00945817	0.395617	1.51107e-08	1.40314
winImp	MR1:chr05:26537698	5	26537698	5.44003e-12	0.436242	149	0.00945817	0.395601	1.51107e-08	1.46161
winImp	MR1:chr05:26324891	5	26324891	5.44575e-12	0.483221	149	0.00945817	0.395581	1.51107e-08	1.50303
winImp	MR1:chr05:26248660	5	26248660	5.44745e-12	0.47651	149	0.00945817	0.395576	1.51107e-08	1.47315
winImp	MR1:chr05:26548768	5	26548768	5.44761e-12	0.473154	149	0.00945817	0.395575	1.51107e-08	1.40459
winImp	MR1:chr05:25565061	5	25565061	5.44818e-12	0.493289	149	0.00945817	0.395573	1.51107e-08	1.45801
winImp	MR1:chr05:26324622	5	26324622	5.45056e-12	0.456376	149	0.00945817	0.395565	1.51107e-08	1.47769
winImp	MR1:chr05:25607177	5	25607177	5.45764e-12	0.483221	149	0.00945817	0.395541	1.51107e-08	1.44273
winImp	MR1:chr05:26475913	5	26475913	5.47156e-12	0.483221	149	0.00945817	0.395493	1.51107e-08	1.39806
winImp	MR1:chr05:26325033	5	26325033	5.47779e-12	0.466443	149	0.00945817	0.395472	1.51107e-08	1.50162
winImp	MR1:chr05:26394248	5	26394248	5.47841e-12	0.489933	149	0.00945817	0.39547	1.51107e-08	1.45794
winImp	MR1:chr05:26394250	5	26394250	5.47841e-12	0.489933	149	0.00945817	0.39547	1.51107e-08	1.45794
winImp	MR1:chr05:26497199	5	26497199	5.47956e-12	0.483221	149	0.00945817	0.395466	1.51107e-08	1.44369
winImp	MR1:chr05:26497208	5	26497208	5.47956e-12	0.483221	149	0.00945817	0.395466	1.51107e-08	1.44369
winImp	MR1:chr05:25630454	5	25630454	5.48554e-12	0.479866	149	0.00945817	0.395445	1.51107e-08	1.50045
winImp	MR1:chr05:26498758	5	26498758	5.48631e-12	0.486577	149	0.00945817	0.395443	1.51107e-08	1.41791
winImp	MR1:chr05:26544886	5	26544886	5.48886e-12	0.463087	149	0.00945817	0.395434	1.51107e-08	1.38981
winImp	MR1:chr05:26487932	5	26487932	5.49988e-12	0.486577	149	0.00945817	0.395396	1.51107e-08	1.4308
winImp	MR1:chr05:25835048	5	25835048	5.50589e-12	0.479866	149	0.00945817	0.395376	1.51107e-08	1.48343
winImp	MR1:chr05:26572563	5	26572563	5.51766e-12	0.489933	149	0.00945817	0.395336	1.51107e-08	1.43928
winImp	MR1:chr05:26662921	5	26662921	5.51934e-12	0.5	149	0.00945817	0.39533	1.51107e-08	1.48428
winImp	MR1:chr05:25835053	5	25835053	5.52718e-12	0.47651	149	0.00945817	0.395304	1.51107e-08	1.46983
winImp	MR1:chr05:26660421	5	26660421	5.53163e-12	0.486577	149	0.00945817	0.395289	1.51107e-08	1.4286
winImp	MR1:chr05:26373625	5	26373625	5.53184e-12	0.473154	149	0.00945817	0.395288	1.51107e-08	1.45277
winImp	MR1:chr05:26347479	5	26347479	5.53324e-12	0.45302	149	0.00945817	0.395283	1.51107e-08	1.40409
winImp	MR1:chr05:26365613	5	26365613	5.53481e-12	0.47651	149	0.00945817	0.395278	1.51107e-08	1.44872
winImp	MR1:chr05:26365615	5	26365615	5.53481e-12	0.47651	149	0.00945817	0.395278	1.51107e-08	1.44872
winImp	MR1:chr05:26365628	5	26365628	5.53481e-12	0.47651	149	0.00945817	0.395278	1.51107e-08	1.44872
winImp	MR1:chr05:26365634	5	26365634	5.53481e-12	0.47651	149	0.00945817	0.395278	1.51107e-08	1.44872
winImp	MR1:chr05:26349888	5	26349888	5.53667e-12	0.47651	149	0.00945817	0.395272	1.51107e-08	1.43428
winImp	MR1:chr05:26349906	5	26349906	5.53667e-12	0.47651	149	0.00945817	0.395272	1.51107e-08	1.43428
winImp	MR1:chr05:25824570	5	25824570	5.53811e-12	0.446309	149	0.00945817	0.395267	1.51107e-08	1.43358
winImp	MR1:chr05:26012590	5	26012590	5.54285e-12	0.456376	149	0.00945817	0.395251	1.51107e-08	1.4305
winImp	MR1:chr05:26012606	5	26012606	5.54285e-12	0.456376	149	0.00945817	0.395251	1.51107e-08	1.4305
winImp	MR1:chr05:26288279	5	26288279	5.5461e-12	0.469799	149	0.00945817	0.39524	1.51107e-08	1.43503
winImp	MR1:chr05:25849795	5	25849795	5.54631e-12	0.469799	149	0.00945817	0.395239	1.51107e-08	1.48205
winImp	MR1:chr05:26281750	5	26281750	5.56036e-12	0.47651	149	0.00945817	0.395192	1.51107e-08	1.42231
winImp	MR1:chr05:26556982	5	26556982	5.56479e-12	0.446309	149	0.00945817	0.395177	1.51107e-08	1.44488
winImp	MR1:chr05:25620938	5	25620938	5.56616e-12	0.483221	149	0.00945817	0.395172	1.51107e-08	1.4438
winImp	MR1:chr05:26531629	5	26531629	5.59506e-12	0.469799	149	0.00945817	0.395075	1.5135e-08	1.43382
winImp	MR1:chr05:26520768	5	26520768	5.60284e-12	0.483221	149	0.00945817	0.39505	1.5135e-08	1.39639
winImp	MR1:chr05:26558697	5	26558697	5.62213e-12	0.466443	149	0.00945817	0.394985	1.5135e-08	1.41047
winImp	MR1:chr05:26397224	5	26397224	5.62888e-12	0.5	149	0.00945817	0.394963	1.5135e-08	1.39365
winImp	MR1:chr05:25652600	5	25652600	5.63728e-12	0.496644	149	0.00945817	0.394935	1.5135e-08	1.45588
winImp	MR1:chr05:25810004	5	25810004	5.64267e-12	0.479866	149	0.00945817	0.394917	1.5135e-08	1.43558
winImp	MR1:chr05:26483315	5	26483315	5.6441e-12	0.496644	149	0.00945817	0.394912	1.5135e-08	1.49269
winImp	MR1:chr05:25622467	5	25622467	5.64726e-12	0.493289	149	0.00945817	0.394902	1.5135e-08	1.43026
winImp	MR1:chr05:25618327	5	25618327	5.66889e-12	0.483221	149	0.00945817	0.39483	1.5135e-08	1.44018
winImp	MR1:chr05:26066119	5	26066119	5.67354e-12	0.493289	149	0.00945817	0.394815	1.5135e-08	1.47556
winImp	MR1:chr05:25621248	5	25621248	5.68449e-12	0.496644	149	0.00945817	0.394779	1.5135e-08	1.46296
winImp	MR1:chr05:25724071	5	25724071	5.68493e-12	0.486577	149	0.00945817	0.394778	1.5135e-08	1.44204
winImp	MR1:chr05:26545125	5	26545125	5.70348e-12	0.473154	149	0.00945817	0.394717	1.5135e-08	1.3941
winImp	MR1:chr05:26545161	5	26545161	5.70348e-12	0.473154	149	0.00945817	0.394717	1.5135e-08	1.3941
winImp	MR1:chr05:26540446	5	26540446	5.71944e-12	0.47651	149	0.00945817	0.394664	1.5135e-08	1.44574
winImp	MR1:chr05:26446873	5	26446873	5.72375e-12	0.483221	149	0.00945817	0.39465	1.5135e-08	1.41464
winImp	MR1:chr05:26290055	5	26290055	5.73044e-12	0.459732	149	0.00945817	0.394628	1.5135e-08	1.44816
winImp	MR1:chr05:25878231	5	25878231	5.73045e-12	0.466443	149	0.00945817	0.394628	1.5135e-08	1.43101
winImp	MR1:chr05:25878305	5	25878305	5.73045e-12	0.466443	149	0.00945817	0.394628	1.5135e-08	1.43101
winImp	MR1:chr05:26325138	5	26325138	5.73658e-12	0.479866	149	0.00945817	0.394608	1.5135e-08	1.52775
winImp	MR1:chr05:26537948	5	26537948	5.74479e-12	0.45302	149	0.00945817	0.394582	1.5135e-08	1.45746
winImp	MR1:chr05:26417701	5	26417701	5.75506e-12	0.493289	149	0.00945817	0.394548	1.5135e-08	1.50865
winImp	MR1:chr05:26326184	5	26326184	5.75635e-12	0.459732	149	0.00945817	0.394544	1.5135e-08	1.42708
winImp	MR1:chr05:26353414	5	26353414	5.75638e-12	0.469799	149	0.00945817	0.394544	1.5135e-08	1.45708
winImp	MR1:chr05:25988262	5	25988262	5.75803e-12	0.459732	149	0.00945817	0.394539	1.5135e-08	1.4077
winImp	MR1:chr05:26633931	5	26633931	5.75817e-12	0.493289	149	0.00945817	0.394538	1.5135e-08	1.46974
winImp	MR1:chr05:26036968	5	26036968	5.7605e-12	0.469799	149	0.00945817	0.394531	1.5135e-08	1.52987
winImp	MR1:chr05:26321787	5	26321787	5.78086e-12	0.463087	149	0.00945817	0.394465	1.51545e-08	1.46949
winImp	MR1:chr05:25960333	5	25960333	5.79686e-12	0.446309	149	0.00945817	0.394413	1.51545e-08	1.46627
winImp	MR1:chr05:26313469	5	26313469	5.80471e-12	0.469799	149	0.00945817	0.394388	1.51545e-08	1.44151
winImp	MR1:chr05:26533456	5	26533456	5.81257e-12	0.466443	149	0.00945817	0.394362	1.51545e-08	1.40751
winImp	MR1:chr05:26328531	5	26328531	5.82933e-12	0.459732	149	0.00945817	0.394309	1.51545e-08	1.44173
winImp	MR1:chr05:26394146	5	26394146	5.83605e-12	0.479866	149	0.00945817	0.394287	1.51545e-08	1.46287
winImp	MR1:chr05:26064491	5	26064491	5.83941e-12	0.483221	149	0.00945817	0.394276	1.51545e-08	1.51336
winImp	MR1:chr05:25583619	5	25583619	5.84195e-12	0.486577	149	0.00945817	0.394268	1.51545e-08	1.4577
winImp	MR1:chr05:26348876	5	26348876	5.84291e-12	0.466443	149	0.00945817	0.394265	1.51545e-08	1.41541
winImp	MR1:chr05:26540369	5	26540369	5.84445e-12	0.479866	149	0.00945817	0.39426	1.51545e-08	1.4092
winImp	MR1:chr05:26341219	5	26341219	5.87676e-12	0.456376	149	0.00945817	0.394157	1.51545e-08	1.41725
winImp	MR1:chr05:26538022	5	26538022	5.88297e-12	0.446309	149	0.00945817	0.394137	1.51545e-08	1.43651
winImp	MR1:chr05:26325311	5	26325311	5.89064e-12	0.459732	149	0.00945817	0.394113	1.51545e-08	1.50434
winImp	MR1:chr05:26483023	5	26483023	5.89283e-12	0.496644	149	0.00945817	0.394106	1.51545e-08	1.49098
winImp	MR1:chr05:26327457	5	26327457	5.89416e-12	0.486577	149	0.00945817	0.394102	1.51545e-08	1.43437
winImp	MR1:chr05:26369197	5	26369197	5.90778e-12	0.466443	149	0.00945817	0.394059	1.51545e-08	1.45948
winImp	MR1:chr05:26332360	5	26332360	5.91221e-12	0.463087	149	0.00945817	0.394045	1.51545e-08	1.47483
winImp	MR1:chr05:26343887	5	26343887	5.92412e-12	0.463087	149	0.00945817	0.394007	1.51545e-08	1.40724
winImp	MR1:chr05:26629187	5	26629187	5.93534e-12	0.5	149	0.00945817	0.393972	1.51545e-08	1.45318
winImp	MR1:chr05:26349785	5	26349785	5.94165e-12	0.469799	149	0.00945817	0.393952	1.51545e-08	1.42241
winImp	MR1:chr05:25982803	5	25982803	5.94303e-12	0.45302	149	0.00945817	0.393948	1.51545e-08	1.41524
winImp	MR1:chr05:26538296	5	26538296	5.94611e-12	0.459732	149	0.00945817	0.393938	1.51545e-08	1.47403
winImp	MR1:chr05:26448106	5	26448106	5.95779e-12	0.483221	149	0.00945817	0.393901	1.51545e-08	1.40676
winImp	MR1:chr05:26494249	5	26494249	5.96357e-12	0.489933	149	0.00945817	0.393883	1.51545e-08	1.4262
winImp	MR1:chr05:25609297	5	25609297	5.96562e-12	0.496644	149	0.00945817	0.393877	1.51545e-08	1.44417
winImp	MR1:chr05:26064384	5	26064384	5.97284e-12	0.5	149	0.00945817	0.393854	1.51545e-08	1.49103
winImp	MR1:chr05:26538311	5	26538311	5.97401e-12	0.456376	149	0.00945817	0.39385	1.51545e-08	1.48394
winImp	MR1:chr05:26537767	5	26537767	5.97642e-12	0.439597	149	0.00945817	0.393843	1.51545e-08	1.45145
winImp	MR1:chr05:25849835	5	25849835	5.9797e-12	0.466443	149	0.00945817	0.393833	1.51545e-08	1.4718
winImp	MR1:chr05:26030777	5	26030777	5.98924e-12	0.469799	149	0.00945817	0.393803	1.51545e-08	1.49887
winImp	MR1:chr05:25620804	5	25620804	5.99206e-12	0.489933	149	0.00945817	0.393794	1.51545e-08	1.41793
winImp	MR1:chr05:26417536	5	26417536	5.99218e-12	0.47651	149	0.00945817	0.393794	1.51545e-08	1.47749
winImp	MR1:chr05:26373557	5	26373557	6.00302e-12	0.473154	149	0.00945817	0.39376	1.51545e-08	1.44553
winImp	MR1:chr05:26466592	5	26466592	6.00846e-12	0.5	149	0.00945817	0.393743	1.51545e-08	1.45813
winImp	MR1:chr05:26349299	5	26349299	6.01635e-12	0.459732	149	0.00945817	0.393718	1.51545e-08	1.43317
winImp	MR1:chr05:25975797	5	25975797	6.0172e-12	0.446309	149	0.00945817	0.393716	1.51545e-08	1.40452
winImp	MR1:chr05:26015111	5	26015111	6.03154e-12	0.473154	149	0.00945817	0.393671	1.51545e-08	1.45562
winImp	MR1:chr05:26286497	5	26286497	6.05466e-12	0.463087	149	0.00945817	0.3936	1.51545e-08	1.43099
winImp	MR1:chr05:25849750	5	25849750	6.05564e-12	0.463087	149	0.00945817	0.393597	1.51545e-08	1.50267
winImp	MR1:chr05:25824516	5	25824516	6.06178e-12	0.442953	149	0.00945817	0.393578	1.51545e-08	1.43974
winImp	MR1:chr05:26696160	5	26696160	6.06866e-12	0.496644	149	0.00945817	0.393557	1.51545e-08	1.44036
winImp	MR1:chr05:26545472	5	26545472	6.08346e-12	0.473154	149	0.00945817	0.393511	1.51545e-08	1.40216
winImp	MR1:chr05:26418221	5	26418221	6.08797e-12	0.483221	149	0.00945817	0.393497	1.51545e-08	1.46837
winImp	MR1:chr05:26036701	5	26036701	6.09268e-12	0.483221	149	0.00945817	0.393483	1.51545e-08	1.53383
winImp	MR1:chr05:25930189	5	25930189	6.09932e-12	0.469799	149	0.00945817	0.393463	1.51545e-08	1.47178
winImp	MR1:chr05:25984264	5	25984264	6.09948e-12	0.436242	149	0.00945817	0.393462	1.51545e-08	1.4215
winImp	MR1:chr05:25931644	5	25931644	6.0995e-12	0.466443	149	0.00945817	0.393462	1.51545e-08	1.46269
winImp	MR1:chr05:25628010	5	25628010	6.10689e-12	0.5	149	0.00945817	0.393439	1.51545e-08	1.44264
winImp	MR1:chr05:26466802	5	26466802	6.10974e-12	0.483221	149	0.00945817	0.393431	1.51545e-08	1.45416
winImp	MR1:chr05:26624910	5	26624910	6.11164e-12	0.496644	149	0.00945817	0.393425	1.51545e-08	1.45818
winImp	MR1:chr05:25853152	5	25853152	6.12356e-12	0.459732	149	0.00945817	0.393389	1.5167e-08	1.40447
winImp	MR1:chr05:26554686	5	26554686	6.13768e-12	0.479866	149	0.00945817	0.393346	1.51849e-08	1.39206
winImp	MR1:chr05:26349038	5	26349038	6.14896e-12	0.469799	149	0.00945817	0.393311	1.51957e-08	1.41718
winImp	MR1:chr05:25618897	5	25618897	6.18193e-12	0.483221	149	0.00945817	0.393211	1.52013e-08	1.46185
winImp	MR1:chr05:26012505	5	26012505	6.18666e-12	0.439597	149	0.00945817	0.393197	1.52013e-08	1.4219
winImp	MR1:chr05:25608802	5	25608802	6.18964e-12	0.493289	149	0.00945817	0.393188	1.52013e-08	1.42734
winImp	MR1:chr05:25928773	5	25928773	6.20284e-12	0.473154	149	0.00945817	0.393148	1.52013e-08	1.46702
winImp	MR1:chr05:25620336	5	25620336	6.21123e-12	0.496644	149	0.00945817	0.393123	1.52013e-08	1.42452
winImp	MR1:chr05:26503689	5	26503689	6.21431e-12	0.47651	149	0.00945817	0.393114	1.52013e-08	1.38093
winImp	MR1:chr05:26542599	5	26542599	6.22383e-12	0.469799	149	0.00945817	0.393085	1.52013e-08	1.39204
winImp	MR1:chr05:26030894	5	26030894	6.2246e-12	0.483221	149	0.00945817	0.393083	1.52013e-08	1.48492
winImp	MR1:chr05:25835046	5	25835046	6.22698e-12	0.47651	149	0.00945817	0.393076	1.52013e-08	1.48698
winImp	MR1:chr05:25849879	5	25849879	6.2361e-12	0.463087	149	0.00945817	0.393048	1.52013e-08	1.44032
winImp	MR1:chr05:26540386	5	26540386	6.24025e-12	0.47651	149	0.00945817	0.393036	1.52013e-08	1.42383
winImp	MR1:chr05:25607237	5	25607237	6.2461e-12	0.493289	149	0.00945817	0.393019	1.52013e-08	1.43659
winImp	MR1:chr05:26288715	5	26288715	6.24926e-12	0.449664	149	0.00945817	0.393009	1.52013e-08	1.44361
winImp	MR1:chr05:26546796	5	26546796	6.25308e-12	0.466443	149	0.00945817	0.392998	1.52013e-08	1.41332
winImp	MR1:chr05:26326131	5	26326131	6.2649e-12	0.459732	149	0.00945817	0.392962	1.52013e-08	1.42936
winImp	MR1:chr05:26594482	5	26594482	6.26525e-12	0.489933	149	0.00945817	0.392961	1.52013e-08	1.45293
winImp	MR1:chr05:26534164	5	26534164	6.26843e-12	0.466443	149	0.00945817	0.392952	1.52013e-08	1.40508
winImp	MR1:chr05:25974830	5	25974830	6.30546e-12	0.442953	149	0.00945817	0.392842	1.52743e-08	1.41636
winImp	MR1:chr05:26563826	5	26563826	6.31613e-12	0.483221	149	0.00945817	0.39281	1.52833e-08	1.40233
winImp	MR1:chr05:26330022	5	26330022	6.33435e-12	0.449664	149	0.00945817	0.392757	1.53065e-08	1.49757
winImp	MR1:chr05:26343911	5	26343911	6.34448e-12	0.463087	149	0.00945817	0.392727	1.53065e-08	1.40277
winImp	MR1:chr05:26719005	5	26719005	6.34654e-12	0.496644	149	0.00945817	0.392721	1.53065e-08	1.44041
winImp	MR1:chr05:26581763	5	26581763	6.38064e-12	0.489933	149	0.00945817	0.392621	1.53584e-08	1.41699
winImp	MR1:chr05:26629860	5	26629860	6.38199e-12	0.496644	149	0.00945817	0.392617	1.53584e-08	1.47414
winImp	MR1:chr05:25824370	5	25824370	6.41218e-12	0.456376	149	0.00945817	0.392529	1.54096e-08	1.44763
winImp	MR1:chr05:26353234	5	26353234	6.42432e-12	0.483221	149	0.00945817	0.392493	1.54096e-08	1.49297
winImp	MR1:chr05:26353236	5	26353236	6.42432e-12	0.483221	149	0.00945817	0.392493	1.54096e-08	1.49297
winImp	MR1:chr05:26631147	5	26631147	6.43123e-12	0.496644	149	0.00945817	0.392473	1.54096e-08	1.44326
winImp	MR1:chr05:26660245	5	26660245	6.45045e-12	0.489933	149	0.00945817	0.392418	1.54202e-08	1.41032
winImp	MR1:chr05:26324923	5	26324923	6.45663e-12	0.479866	149	0.00945817	0.3924	1.54202e-08	1.50512
winImp	MR1:chr05:26324927	5	26324927	6.45663e-12	0.479866	149	0.00945817	0.3924	1.54202e-08	1.50512
winImp	MR1:chr05:26040540	5	26040540	6.48926e-12	0.45302	149	0.00945817	0.392306	1.54701e-08	1.45398
winImp	MR1:chr05:26540132	5	26540132	6.49158e-12	0.456376	149	0.00945817	0.392299	1.54701e-08	1.44841
winImp	MR1:chr05:26563408	5	26563408	6.50208e-12	0.47651	149	0.00945817	0.392269	1.54784e-08	1.41688
winImp	MR1:chr05:26326962	5	26326962	6.50996e-12	0.473154	149	0.00945817	0.392246	1.54804e-08	1.41666
winImp	MR1:chr05:26377521	5	26377521	6.52661e-12	0.47651	149	0.00945817	0.392199	1.54972e-08	1.41481
winImp	MR1:chr05:26466992	5	26466992	6.53105e-12	0.489933	149	0.00945817	0.392186	1.54972e-08	1.48878
winImp	MR1:chr05:26373018	5	26373018	6.56599e-12	0.486577	149	0.00945817	0.392086	1.55633e-08	1.46199
winImp	MR1:chr05:25618821	5	25618821	6.57816e-12	0.486577	149	0.00945817	0.392052	1.55754e-08	1.45043
winImp	MR1:chr05:26481144	5	26481144	6.59552e-12	0.5	149	0.00945817	0.392003	1.55778e-08	1.43353
winImp	MR1:chr05:26502953	5	26502953	6.60196e-12	0.479866	149	0.00945817	0.391984	1.55778e-08	1.41575
winImp	MR1:chr05:25974405	5	25974405	6.60271e-12	0.449664	149	0.00945817	0.391982	1.55778e-08	1.4471
winImp	MR1:chr05:26541619	5	26541619	6.60743e-12	0.486577	149	0.00945817	0.391969	1.55778e-08	1.42621
winImp	MR1:chr05:25849935	5	25849935	6.63564e-12	0.459732	149	0.00945817	0.391889	1.56101e-08	1.43366
winImp	MR1:chr05:25620585	5	25620585	6.64906e-12	0.489933	149	0.00945817	0.391852	1.56101e-08	1.43299
winImp	MR1:chr05:25655617	5	25655617	6.65741e-12	0.473154	149	0.00945817	0.391828	1.56101e-08	1.43527
winImp	MR1:chr05:25929069	5	25929069	6.6658e-12	0.47651	149	0.00945817	0.391805	1.56101e-08	1.45114
winImp	MR1:chr05:26501963	5	26501963	6.66917e-12	0.479866	149	0.00945817	0.391795	1.56101e-08	1.40478
winImp	MR1:chr05:26588343	5	26588343	6.67149e-12	0.493289	149	0.00945817	0.391789	1.56101e-08	1.38276
winImp	MR1:chr05:25591927	5	25591927	6.67218e-12	0.47651	149	0.00945817	0.391787	1.56101e-08	1.41638
winImp	MR1:chr05:26466368	5	26466368	6.68497e-12	0.493289	149	0.00945817	0.391751	1.56101e-08	1.42779
winImp	MR1:chr05:26282140	5	26282140	6.69281e-12	0.459732	149	0.00945817	0.391729	1.56101e-08	1.42321
winImp	MR1:chr05:26242554	5	26242554	6.70249e-12	0.469799	149	0.00945817	0.391702	1.56101e-08	1.4628
winImp	MR1:chr05:26015196	5	26015196	6.70457e-12	0.466443	149	0.00945817	0.391697	1.56101e-08	1.43617
winImp	MR1:chr05:26446992	5	26446992	6.71012e-12	0.486577	149	0.00945817	0.391681	1.56101e-08	1.39334
winImp	MR1:chr05:26053037	5	26053037	6.72324e-12	0.456376	149	0.00945817	0.391645	1.56101e-08	1.43841
winImp	MR1:chr05:26616010	5	26616010	6.73194e-12	0.486577	149	0.00945817	0.391621	1.56101e-08	1.47197
winImp	MR1:chr05:25913277	5	25913277	6.73329e-12	0.469799	149	0.00945817	0.391617	1.56101e-08	1.44794
winImp	MR1:chr05:26342723	5	26342723	6.73771e-12	0.473154	149	0.00945817	0.391605	1.56101e-08	1.42504
winImp	MR1:chr05:26537462	5	26537462	6.74482e-12	0.449664	149	0.00945817	0.391585	1.56101e-08	1.43492
winImp	MR1:chr05:26313534	5	26313534	6.75246e-12	0.466443	149	0.00945817	0.391564	1.56101e-08	1.43191
winImp	MR1:chr05:25811719	5	25811719	6.75715e-12	0.483221	149	0.00945817	0.391551	1.56101e-08	1.46179
winImp	MR1:chr05:25565621	5	25565621	6.7751e-12	0.483221	149	0.00945817	0.391501	1.56101e-08	1.41431
winImp	MR1:chr05:26497722	5	26497722	6.77592e-12	0.493289	149	0.00945817	0.391499	1.56101e-08	1.44154
winImp	MR1:chr05:25541732	5	25541732	6.7774e-12	0.496644	149	0.00945817	0.391495	1.56101e-08	1.45527
winImp	MR1:chr05:26030785	5	26030785	6.78959e-12	0.466443	149	0.00945817	0.391462	1.56101e-08	1.50244
winImp	MR1:chr05:26566656	5	26566656	6.79107e-12	0.469799	149	0.00945817	0.391458	1.56101e-08	1.39783
winImp	MR1:chr05:26240819	5	26240819	6.8079e-12	0.486577	149	0.00945817	0.391411	1.56235e-08	1.4218
winImp	MR1:chr05:25974166	5	25974166	6.81343e-12	0.459732	149	0.00945817	0.391396	1.56235e-08	1.44055
winImp	MR1:chr05:26369624	5	26369624	6.82538e-12	0.483221	149	0.00945817	0.391364	1.56235e-08	1.44796
winImp	MR1:chr05:26533686	5	26533686	6.82844e-12	0.463087	149	0.00945817	0.391355	1.56235e-08	1.44263
winImp	MR1:chr05:26229494	5	26229494	6.83236e-12	0.466443	149	0.00945817	0.391344	1.56235e-08	1.42184
winImp	MR1:chr05:26539930	5	26539930	6.8502e-12	0.466443	149	0.00945817	0.391296	1.56425e-08	1.45094
winImp	MR1:chr05:26512468	5	26512468	6.86276e-12	0.47651	149	0.00945817	0.391262	1.56425e-08	1.48321
winImp	MR1:chr05:26557727	5	26557727	6.86284e-12	0.469799	149	0.00945817	0.391261	1.56425e-08	1.40259
winImp	MR1:chr05:26051096	5	26051096	6.87244e-12	0.45302	149	0.00945817	0.391235	1.56425e-08	1.49997
winImp	MR1:chr05:26601739	5	26601739	6.87613e-12	0.483221	149	0.00945817	0.391225	1.56425e-08	1.4041
winImp	MR1:chr05:25607519	5	25607519	6.8886e-12	0.489933	149	0.00945817	0.391192	1.56455e-08	1.45356
winImp	MR1:chr05:26330593	5	26330593	6.89164e-12	0.436242	149	0.00945817	0.391183	1.56455e-08	1.54284
winImp	MR1:chr05:26028173	5	26028173	6.90384e-12	0.469799	149	0.00945817	0.39115	1.56467e-08	1.44649
winImp	MR1:chr05:26394522	5	26394522	6.90638e-12	0.483221	149	0.00945817	0.391144	1.56467e-08	1.44238
winImp	MR1:chr05:25582277	5	25582277	6.9281e-12	0.469799	149	0.00945817	0.391085	1.56798e-08	1.45787
winImp	MR1:chr05:26230257	5	26230257	6.95137e-12	0.463087	149	0.00945817	0.391022	1.56949e-08	1.41453
winImp	MR1:chr05:26547622	5	26547622	6.95843e-12	0.459732	149	0.00945817	0.391004	1.56949e-08	1.43516
winImp	MR1:chr05:25583606	5	25583606	6.96017e-12	0.483221	149	0.00945817	0.390999	1.56949e-08	1.4567
winImp	MR1:chr05:25880388	5	25880388	6.96755e-12	0.483221	149	0.00945817	0.390979	1.56949e-08	1.42457
winImp	MR1:chr05:26508545	5	26508545	6.97037e-12	0.473154	149	0.00945817	0.390972	1.56949e-08	1.42915
winImp	MR1:chr05:26354510	5	26354510	6.98329e-12	0.486577	149	0.00945817	0.390937	1.57064e-08	1.45664
winImp	MR1:chr05:26509461	5	26509461	7.00189e-12	0.493289	149	0.00945817	0.390887	1.57064e-08	1.40594
winImp	MR1:chr05:26551569	5	26551569	7.01577e-12	0.479866	149	0.00945817	0.390851	1.57064e-08	1.40125
winImp	MR1:chr05:25737064	5	25737064	7.01858e-12	0.469799	149	0.00945817	0.390843	1.57064e-08	1.42692
winImp	MR1:chr05:26289301	5	26289301	7.03079e-12	0.459732	149	0.00945817	0.390811	1.57064e-08	1.42563
winImp	MR1:chr05:26498951	5	26498951	7.04141e-12	0.466443	149	0.00945817	0.390783	1.57064e-08	1.38598
winImp	MR1:chr05:26446152	5	26446152	7.0437e-12	0.5	149	0.00945817	0.390777	1.57064e-08	1.42402
winImp	MR1:chr05:26485618	5	26485618	7.04777e-12	0.496644	149	0.00945817	0.390766	1.57064e-08	1.40406
winImp	MR1:chr05:26631025	5	26631025	7.05484e-12	0.496644	149	0.00945817	0.390747	1.57064e-08	1.48595
winImp	MR1:chr05:26327719	5	26327719	7.05671e-12	0.479866	149	0.00945817	0.390742	1.57064e-08	1.42094
winImp	MR1:chr05:26327725	5	26327725	7.05671e-12	0.479866	149	0.00945817	0.390742	1.57064e-08	1.42094
winImp	MR1:chr05:26484370	5	26484370	7.06098e-12	0.496644	149	0.00945817	0.390731	1.57064e-08	1.42767
winImp	MR1:chr05:26353556	5	26353556	7.07635e-12	0.47651	149	0.00945817	0.39069	1.57089e-08	1.4743
winImp	MR1:chr05:26353566	5	26353566	7.07635e-12	0.47651	149	0.00945817	0.39069	1.57089e-08	1.4743
winImp	MR1:chr05:26321523	5	26321523	7.09089e-12	0.456376	149	0.00945817	0.390652	1.5713e-08	1.43465
winImp	MR1:chr05:26613282	5	26613282	7.09246e-12	0.489933	149	0.00945817	0.390648	1.5713e-08	1.43189
winImp	MR1:chr05:25921280	5	25921280	7.10764e-12	0.466443	149	0.00945817	0.390608	1.57308e-08	1.40533
winImp	MR1:chr05:25609362	5	25609362	7.13546e-12	0.496644	149	0.00945817	0.390535	1.57713e-08	1.44766
winImp	MR1:chr05:25728301	5	25728301	7.14058e-12	0.483221	149	0.00945817	0.390522	1.57713e-08	1.42863
winImp	MR1:chr05:25593638	5	25593638	7.14738e-12	0.489933	149	0.00945817	0.390504	1.57713e-08	1.3986
winImp	MR1:chr05:26289628	5	26289628	7.16518e-12	0.45302	149	0.00945817	0.390458	1.57858e-08	1.45005
winImp	MR1:chr05:26325794	5	26325794	7.16879e-12	0.459732	149	0.00945817	0.390448	1.57858e-08	1.4229
winImp	MR1:chr05:26517812	5	26517812	7.18839e-12	0.47651	149	0.00945817	0.390398	1.57858e-08	1.39015
winImp	MR1:chr05:26322196	5	26322196	7.19196e-12	0.479866	149	0.00945817	0.390388	1.57858e-08	1.44923
winImp	MR1:chr05:26702876	5	26702876	7.22415e-12	0.47651	149	0.00945817	0.390305	1.57858e-08	1.38266
winImp	MR1:chr05:25650235	5	25650235	7.22501e-12	0.483221	149	0.00945817	0.390303	1.57858e-08	1.41652
winImp	MR1:chr05:26564264	5	26564264	7.23505e-12	0.489933	149	0.00945817	0.390277	1.57858e-08	1.40202
winImp	MR1:chr05:26397521	5	26397521	7.23508e-12	0.493289	149	0.00945817	0.390277	1.57858e-08	1.38211
winImp	MR1:chr05:26591868	5	26591868	7.23738e-12	0.47651	149	0.00945817	0.390271	1.57858e-08	1.4339
winImp	MR1:chr05:26330954	5	26330954	7.2454e-12	0.442953	149	0.00945817	0.39025	1.57858e-08	1.55397
winImp	MR1:chr05:26322123	5	26322123	7.25588e-12	0.47651	149	0.00945817	0.390223	1.57858e-08	1.43394
winImp	MR1:chr05:26442057	5	26442057	7.26183e-12	0.479866	149	0.00945817	0.390208	1.57858e-08	1.38685
winImp	MR1:chr05:26446406	5	26446406	7.26692e-12	0.493289	149	0.00945817	0.390195	1.57858e-08	1.41762
winImp	MR1:chr05:26010396	5	26010396	7.26846e-12	0.456376	149	0.00945817	0.390191	1.57858e-08	1.42013
winImp	MR1:chr05:25580598	5	25580598	7.2694e-12	0.47651	149	0.00945817	0.390189	1.57858e-08	1.46225
winImp	MR1:chr05:25596777	5	25596777	7.28258e-12	0.496644	149	0.00945817	0.390155	1.57858e-08	1.48009
winImp	MR1:chr05:25699388	5	25699388	7.3017e-12	0.489933	149	0.00945817	0.390106	1.57858e-08	1.4752
winImp	MR1:chr05:25929057	5	25929057	7.30756e-12	0.473154	149	0.00945817	0.390091	1.57858e-08	1.43996
winImp	MR1:chr05:26483118	5	26483118	7.32576e-12	0.493289	149	0.00945817	0.390045	1.57858e-08	1.45138
winImp	MR1:chr05:26332996	5	26332996	7.34346e-12	0.463087	149	0.00945817	0.39	1.57858e-08	1.45359
winImp	MR1:chr05:26363646	5	26363646	7.36017e-12	0.47651	149	0.00945817	0.389958	1.57858e-08	1.52383
winImp	MR1:chr05:25611834	5	25611834	7.36077e-12	0.473154	149	0.00945817	0.389956	1.57858e-08	1.41054
winImp	MR1:chr05:25809998	5	25809998	7.36105e-12	0.47651	149	0.00945817	0.389955	1.57858e-08	1.421
winImp	MR1:chr05:26537884	5	26537884	7.37311e-12	0.446309	149	0.00945817	0.389925	1.57858e-08	1.45461
winImp	MR1:chr05:26312210	5	26312210	7.37609e-12	0.466443	149	0.00945817	0.389917	1.57858e-08	1.46351
winImp	MR1:chr05:26244082	5	26244082	7.38866e-12	0.456376	149	0.00945817	0.389886	1.57858e-08	1.45662
winImp	MR1:chr05:26354691	5	26354691	7.39308e-12	0.473154	149	0.00945817	0.389874	1.57858e-08	1.45422
winImp	MR1:chr05:26550180	5	26550180	7.39738e-12	0.47651	149	0.00945817	0.389864	1.57858e-08	1.40031
winImp	MR1:chr05:26550802	5	26550802	7.39738e-12	0.47651	149	0.00945817	0.389864	1.57858e-08	1.40031
winImp	MR1:chr05:25983009	5	25983009	7.39959e-12	0.449664	149	0.00945817	0.389858	1.57858e-08	1.41351
winImp	MR1:chr05:26466829	5	26466829	7.40564e-12	0.489933	149	0.00945817	0.389843	1.57858e-08	1.45319
winImp	MR1:chr05:25604877	5	25604877	7.41613e-12	0.483221	149	0.00945817	0.389816	1.57858e-08	1.49784
winImp	MR1:chr05:26539938	5	26539938	7.41953e-12	0.466443	149	0.00945817	0.389808	1.57858e-08	1.44884
winImp	MR1:chr05:26036691	5	26036691	7.42123e-12	0.479866	149	0.00945817	0.389804	1.57858e-08	1.53499
winImp	MR1:chr05:26539963	5	26539963	7.42923e-12	0.459732	149	0.00945817	0.389784	1.57858e-08	1.45272
winImp	MR1:chr05:25607667	5	25607667	7.43033e-12	0.483221	149	0.00945817	0.389781	1.57858e-08	1.42911
winImp	MR1:chr05:25728559	5	25728559	7.43141e-12	0.479866	149	0.00945817	0.389778	1.57858e-08	1.41661
winImp	MR1:chr05:26036638	5	26036638	7.45062e-12	0.473154	149	0.00945817	0.38973	1.57858e-08	1.51311
winImp	MR1:chr05:26684822	5	26684822	7.45884e-12	0.479866	149	0.00945817	0.38971	1.57858e-08	1.44217
winImp	MR1:chr05:26505468	5	26505468	7.46756e-12	0.486577	149	0.00945817	0.389688	1.57858e-08	1.38372
winImp	MR1:chr05:26505479	5	26505479	7.46756e-12	0.486577	149	0.00945817	0.389688	1.57858e-08	1.38372
winImp	MR1:chr05:26506080	5	26506080	7.46756e-12	0.486577	149	0.00945817	0.389688	1.57858e-08	1.38372
winImp	MR1:chr05:25855048	5	25855048	7.47833e-12	0.436242	149	0.00945817	0.389661	1.57858e-08	1.47464
winImp	MR1:chr05:26039362	5	26039362	7.48256e-12	0.466443	149	0.00945817	0.38965	1.57858e-08	1.43236
winImp	MR1:chr05:25723430	5	25723430	7.49952e-12	0.486577	149	0.00945817	0.389608	1.57858e-08	1.46388
winImp	MR1:chr05:26601673	5	26601673	7.50009e-12	0.469799	149	0.00945817	0.389607	1.57858e-08	1.40072
winImp	MR1:chr05:26347194	5	26347194	7.50263e-12	0.456376	149	0.00945817	0.3896	1.57858e-08	1.41547
winImp	MR1:chr05:26396859	5	26396859	7.50417e-12	0.479866	149	0.00945817	0.389597	1.57858e-08	1.39323
winImp	MR1:chr05:26047788	5	26047788	7.50809e-12	0.456376	149	0.00945817	0.389587	1.57858e-08	1.43159
winImp	MR1:chr05:26351187	5	26351187	7.51361e-12	0.483221	149	0.00945817	0.389573	1.57858e-08	1.45767
winImp	MR1:chr05:26315324	5	26315324	7.52265e-12	0.463087	149	0.00945817	0.389551	1.57858e-08	1.39803
winImp	MR1:chr05:25778792	5	25778792	7.53465e-12	0.479866	149	0.00945817	0.389521	1.57858e-08	1.47972
winImp	MR1:chr05:25928822	5	25928822	7.54344e-12	0.483221	149	0.00945817	0.389499	1.57858e-08	1.47062
winImp	MR1:chr05:26395762	5	26395762	7.55445e-12	0.483221	149	0.00945817	0.389472	1.57858e-08	1.39698
winImp	MR1:chr05:25567338	5	25567338	7.55773e-12	0.489933	149	0.00945817	0.389464	1.57858e-08	1.45594
winImp	MR1:chr05:26342441	5	26342441	7.57048e-12	0.459732	149	0.00945817	0.389433	1.57858e-08	1.43506
winImp	MR1:chr05:26342452	5	26342452	7.57048e-12	0.459732	149	0.00945817	0.389433	1.57858e-08	1.43506
winImp	MR1:chr05:26327792	5	26327792	7.57799e-12	0.483221	149	0.00945817	0.389414	1.57858e-08	1.42604
winImp	MR1:chr05:25628818	5	25628818	7.58465e-12	0.496644	149	0.00945817	0.389398	1.57858e-08	1.45764
winImp	MR1:chr05:26563048	5	26563048	7.59974e-12	0.469799	149	0.00945817	0.389361	1.57858e-08	1.39399
winImp	MR1:chr05:25973802	5	25973802	7.60214e-12	0.456376	149	0.00945817	0.389355	1.57858e-08	1.42884
winImp	MR1:chr05:26445089	5	26445089	7.60394e-12	0.489933	149	0.00945817	0.389351	1.57858e-08	1.40335
winImp	MR1:chr05:26519065	5	26519065	7.60711e-12	0.47651	149	0.00945817	0.389343	1.57858e-08	1.39839
winImp	MR1:chr05:26344632	5	26344632	7.61541e-12	0.469799	149	0.00945817	0.389323	1.57858e-08	1.43293
winImp	MR1:chr05:26477106	5	26477106	7.62853e-12	0.489933	149	0.00945817	0.389291	1.57858e-08	1.39048
winImp	MR1:chr05:26325090	5	26325090	7.63053e-12	0.469799	149	0.00945817	0.389286	1.57858e-08	1.5109
winImp	MR1:chr05:26552675	5	26552675	7.63376e-12	0.459732	149	0.00945817	0.389278	1.57858e-08	1.38827
winImp	MR1:chr05:26520671	5	26520671	7.65062e-12	0.483221	149	0.00945817	0.389237	1.57954e-08	1.38483
winImp	MR1:chr05:26276379	5	26276379	7.65554e-12	0.479866	149	0.00945817	0.389225	1.57954e-08	1.54931
winImp	MR1:chr05:26345974	5	26345974	7.67004e-12	0.466443	149	0.00945817	0.38919	1.57954e-08	1.42328
winImp	MR1:chr05:26533712	5	26533712	7.67152e-12	0.463087	149	0.00945817	0.389186	1.57954e-08	1.41468
winImp	MR1:chr05:25655735	5	25655735	7.67425e-12	0.466443	149	0.00945817	0.389179	1.57954e-08	1.41125
winImp	MR1:chr05:26684912	5	26684912	7.71705e-12	0.483221	149	0.00945817	0.389076	1.58687e-08	1.48438
winImp	MR1:chr05:26630208	5	26630208	7.73032e-12	0.496644	149	0.00945817	0.389044	1.58812e-08	1.48839
winImp	MR1:chr05:26377364	5	26377364	7.744e-12	0.47651	149	0.00945817	0.389011	1.58945e-08	1.39142
winImp	MR1:chr05:25567350	5	25567350	7.75132e-12	0.489933	149	0.00945817	0.388993	1.58947e-08	1.45979
winImp	MR1:chr05:25580701	5	25580701	7.76087e-12	0.47651	149	0.00945817	0.38897	1.58995e-08	1.44487
winImp	MR1:chr05:26477574	5	26477574	7.76834e-12	0.496644	149	0.00945817	0.388953	1.59e-08	1.39612
winImp	MR1:chr05:26478826	5	26478826	7.79471e-12	0.486577	149	0.00945817	0.388889	1.59392e-08	1.39125
winImp	MR1:chr05:26345070	5	26345070	7.82567e-12	0.466443	149	0.00945817	0.388816	1.59849e-08	1.42712
winImp	MR1:chr05:26050850	5	26050850	7.83155e-12	0.466443	149	0.00945817	0.388802	1.59849e-08	1.47709
winImp	MR1:chr05:26552304	5	26552304	7.85244e-12	0.479866	149	0.00945817	0.388752	1.6009e-08	1.39217
winImp	MR1:chr05:26369880	5	26369880	7.86711e-12	0.463087	149	0.00945817	0.388717	1.6009e-08	1.43097
winImp	MR1:chr05:26652422	5	26652422	7.87316e-12	0.496644	149	0.00945817	0.388703	1.6009e-08	1.42709
winImp	MR1:chr05:26537934	5	26537934	7.87933e-12	0.449664	149	0.00945817	0.388689	1.6009e-08	1.45182
winImp	MR1:chr05:26237225	5	26237225	7.88959e-12	0.459732	149	0.00945817	0.388664	1.6009e-08	1.41083
winImp	MR1:chr05:26547669	5	26547669	7.89537e-12	0.466443	149	0.00945817	0.388651	1.6009e-08	1.41223
winImp	MR1:chr05:26343535	5	26343535	7.90398e-12	0.473154	149	0.00945817	0.38863	1.6009e-08	1.42737
winImp	MR1:chr05:25738073	5	25738073	7.93154e-12	0.466443	149	0.00945817	0.388566	1.6009e-08	1.42999
winImp	MR1:chr05:25698324	5	25698324	7.94448e-12	0.463087	149	0.00945817	0.388535	1.6009e-08	1.45127
winImp	MR1:chr05:26030200	5	26030200	7.94688e-12	0.466443	149	0.00945817	0.38853	1.6009e-08	1.43463
winImp	MR1:chr05:26538099	5	26538099	7.94983e-12	0.449664	149	0.00945817	0.388523	1.6009e-08	1.44246
winImp	MR1:chr05:26480832	5	26480832	7.9525e-12	0.486577	149	0.00945817	0.388516	1.6009e-08	1.38288
winImp	MR1:chr05:26467291	5	26467291	7.95608e-12	0.496644	149	0.00945817	0.388508	1.6009e-08	1.49044
winImp	MR1:chr05:26314641	5	26314641	7.95773e-12	0.456376	149	0.00945817	0.388504	1.6009e-08	1.40891
winImp	MR1:chr05:26557936	5	26557936	7.96001e-12	0.469799	149	0.00945817	0.388499	1.6009e-08	1.3973
winImp	MR1:chr05:26684938	5	26684938	7.9628e-12	0.489933	149	0.00945817	0.388492	1.6009e-08	1.49462
winImp	MR1:chr05:26249411	5	26249411	7.97312e-12	0.479866	149	0.00945817	0.388468	1.6009e-08	1.45832
winImp	MR1:chr05:25998655	5	25998655	7.97912e-12	0.469799	149	0.00945817	0.388454	1.6009e-08	1.41412
winImp	MR1:chr05:26241347	5	26241347	7.98834e-12	0.47651	149	0.00945817	0.388433	1.6009e-08	1.47306
winImp	MR1:chr05:26500495	5	26500495	7.98938e-12	0.5	149	0.00945817	0.38843	1.6009e-08	1.37768
winImp	MR1:chr05:26628978	5	26628978	7.99586e-12	0.47651	149	0.00945817	0.388415	1.6009e-08	1.45523
winImp	MR1:chr05:25737087	5	25737087	8.00711e-12	0.466443	149	0.00945817	0.388389	1.60119e-08	1.43198
winImp	MR1:chr05:26365560	5	26365560	8.03137e-12	0.473154	149	0.00945817	0.388333	1.60119e-08	1.43267
winImp	MR1:chr05:25950159	5	25950159	8.04429e-12	0.456376	149	0.00945817	0.388303	1.60119e-08	1.45366
winImp	MR1:chr05:26669383	5	26669383	8.04696e-12	0.493289	149	0.00945817	0.388297	1.60119e-08	1.46748
winImp	MR1:chr05:25571888	5	25571888	8.0503e-12	0.45302	149	0.00945817	0.388289	1.60119e-08	1.51382
winImp	MR1:chr05:26349744	5	26349744	8.05204e-12	0.473154	149	0.00945817	0.388285	1.60119e-08	1.42393
winImp	MR1:chr05:26630961	5	26630961	8.05595e-12	0.486577	149	0.00945817	0.388276	1.60119e-08	1.48245
winImp	MR1:chr05:26394420	5	26394420	8.05901e-12	0.483221	149	0.00945817	0.388269	1.60119e-08	1.43363
winImp	MR1:chr05:26330599	5	26330599	8.07e-12	0.436242	149	0.00945817	0.388244	1.60119e-08	1.53431
winImp	MR1:chr05:25460276	5	25460276	8.07324e-12	0.489933	149	0.00945817	0.388236	1.60119e-08	1.42421
winImp	MR1:chr05:25986104	5	25986104	8.07721e-12	0.449664	149	0.00945817	0.388227	1.60119e-08	1.39776
winImp	MR1:chr05:25618380	5	25618380	8.08507e-12	0.483221	149	0.00945817	0.388209	1.6013e-08	1.43704
winImp	MR1:chr05:26439450	5	26439450	8.10917e-12	0.463087	149	0.00945817	0.388154	1.60351e-08	1.39937
winImp	MR1:chr05:25928900	5	25928900	8.11209e-12	0.486577	149	0.00945817	0.388147	1.60351e-08	1.45173
winImp	MR1:chr05:26543797	5	26543797	8.11803e-12	0.469799	149	0.00945817	0.388133	1.60351e-08	1.3727
winImp	MR1:chr05:26434380	5	26434380	8.13671e-12	0.486577	149	0.00945817	0.38809	1.6049e-08	1.41985
winImp	MR1:chr05:25986193	5	25986193	8.14297e-12	0.446309	149	0.00945817	0.388076	1.6049e-08	1.40025
winImp	MR1:chr05:26501265	5	26501265	8.1469e-12	0.473154	149	0.00945817	0.388067	1.6049e-08	1.40711
winImp	MR1:chr05:25607644	5	25607644	8.194e-12	0.486577	149	0.00945817	0.38796	1.61263e-08	1.40758
winImp	MR1:chr05:26502370	5	26502370	8.20079e-12	0.47651	149	0.00945817	0.387945	1.61263e-08	1.41387
winImp	MR1:chr05:26548378	5	26548378	8.21929e-12	0.47651	149	0.00945817	0.387903	1.61483e-08	1.38968
winImp	MR1:chr05:25779484	5	25779484	8.23156e-12	0.47651	149	0.00945817	0.387875	1.61573e-08	1.47819
winImp	MR1:chr05:26276337	5	26276337	8.23854e-12	0.483221	149	0.00945817	0.387859	1.61573e-08	1.51668
winImp	MR1:chr05:25982485	5	25982485	8.26527e-12	0.449664	149	0.00945817	0.387799	1.61897e-08	1.39647
winImp	MR1:chr05:26487825	5	26487825	8.27098e-12	0.486577	149	0.00945817	0.387786	1.61897e-08	1.40668
winImp	MR1:chr05:26228613	5	26228613	8.27711e-12	0.473154	149	0.00945817	0.387772	1.61897e-08	1.47233
winImp	MR1:chr05:26556987	5	26556987	8.28766e-12	0.442953	149	0.00945817	0.387749	1.6196e-08	1.42397
winImp	MR1:chr05:26287230	5	26287230	8.29774e-12	0.463087	149	0.00945817	0.387726	1.61979e-08	1.42843
winImp	MR1:chr05:26466355	5	26466355	8.30334e-12	0.489933	149	0.00945817	0.387713	1.61979e-08	1.42483
winImp	MR1:chr05:26284576	5	26284576	8.31398e-12	0.459732	149	0.00945817	0.38769	1.62018e-08	1.40328
winImp	MR1:chr05:25571924	5	25571924	8.33301e-12	0.459732	149	0.00945817	0.387647	1.62018e-08	1.49187
winImp	MR1:chr05:26064244	5	26064244	8.33909e-12	0.493289	149	0.00945817	0.387634	1.62018e-08	1.46897
winImp	MR1:chr05:25728347	5	25728347	8.34206e-12	0.479866	149	0.00945817	0.387627	1.62018e-08	1.43189
winImp	MR1:chr05:25728358	5	25728358	8.34206e-12	0.479866	149	0.00945817	0.387627	1.62018e-08	1.43189
winImp	MR1:chr05:26365498	5	26365498	8.35797e-12	0.469799	149	0.00945817	0.387592	1.62036e-08	1.43561
winImp	MR1:chr05:26422850	5	26422850	8.37178e-12	0.483221	149	0.00945817	0.387561	1.62036e-08	1.41694
winImp	MR1:chr05:26352188	5	26352188	8.37235e-12	0.47651	149	0.00945817	0.38756	1.62036e-08	1.46776
winImp	MR1:chr05:26520154	5	26520154	8.37277e-12	0.479866	149	0.00945817	0.387559	1.62036e-08	1.37773
winImp	MR1:chr05:25809023	5	25809023	8.40659e-12	0.483221	149	0.00945817	0.387484	1.62036e-08	1.47108
winImp	MR1:chr05:26501021	5	26501021	8.41249e-12	0.489933	149	0.00945817	0.387471	1.62036e-08	1.3883
winImp	MR1:chr05:26329372	5	26329372	8.42698e-12	0.466443	149	0.00945817	0.387439	1.62036e-08	1.45266
winImp	MR1:chr05:26010040	5	26010040	8.43454e-12	0.45302	149	0.00945817	0.387422	1.62036e-08	1.40821
winImp	MR1:chr05:26434395	5	26434395	8.45319e-12	0.479866	149	0.00945817	0.387381	1.62036e-08	1.42152
winImp	MR1:chr05:26394943	5	26394943	8.46235e-12	0.473154	149	0.00945817	0.387361	1.62036e-08	1.41588
winImp	MR1:chr05:26315492	5	26315492	8.46477e-12	0.473154	149	0.00945817	0.387355	1.62036e-08	1.41115
winImp	MR1:chr05:26020722	5	26020722	8.47336e-12	0.469799	149	0.00945817	0.387337	1.62036e-08	1.42998
winImp	MR1:chr05:26053558	5	26053558	8.48421e-12	0.449664	149	0.00945817	0.387313	1.62036e-08	1.4595
winImp	MR1:chr05:25987453	5	25987453	8.4864e-12	0.439597	149	0.00945817	0.387308	1.62036e-08	1.41185
winImp	MR1:chr05:26558333	5	26558333	8.5052e-12	0.473154	149	0.00945817	0.387267	1.62036e-08	1.40576
winImp	MR1:chr05:26525879	5	26525879	8.50591e-12	0.463087	149	0.00945817	0.387265	1.62036e-08	1.39801
winImp	MR1:chr05:26502930	5	26502930	8.50834e-12	0.479866	149	0.00945817	0.38726	1.62036e-08	1.40538
winImp	MR1:chr05:26352953	5	26352953	8.521e-12	0.47651	149	0.00945817	0.387232	1.62036e-08	1.44495
winImp	MR1:chr05:25836002	5	25836002	8.52532e-12	0.47651	149	0.00945817	0.387223	1.62036e-08	1.43412
winImp	MR1:chr05:25604829	5	25604829	8.52636e-12	0.489933	149	0.00945817	0.387221	1.62036e-08	1.48328
winImp	MR1:chr05:26369671	5	26369671	8.54144e-12	0.473154	149	0.00945817	0.387188	1.62036e-08	1.42267
winImp	MR1:chr05:25621683	5	25621683	8.544e-12	0.496644	149	0.00945817	0.387182	1.62036e-08	1.43203
winImp	MR1:chr05:25915686	5	25915686	8.55157e-12	0.463087	149	0.00945817	0.387166	1.62036e-08	1.56313
winImp	MR1:chr05:26608296	5	26608296	8.55346e-12	0.459732	149	0.00945817	0.387162	1.62036e-08	1.40656
winImp	MR1:chr05:26536552	5	26536552	8.56135e-12	0.479866	149	0.00945817	0.387145	1.62036e-08	1.40916
winImp	MR1:chr05:26321707	5	26321707	8.56628e-12	0.463087	149	0.00945817	0.387134	1.62036e-08	1.41588
winImp	MR1:chr05:26348298	5	26348298	8.56808e-12	0.45302	149	0.00945817	0.38713	1.62036e-08	1.40891
winImp	MR1:chr05:26514304	5	26514304	8.57271e-12	0.479866	149	0.00945817	0.38712	1.62036e-08	1.40274
winImp	MR1:chr05:25974476	5	25974476	8.57381e-12	0.449664	149	0.00945817	0.387118	1.62036e-08	1.4345
winImp	MR1:chr05:26533624	5	26533624	8.58111e-12	0.479866	149	0.00945817	0.387102	1.62036e-08	1.41187
winImp	MR1:chr05:26533638	5	26533638	8.58111e-12	0.479866	149	0.00945817	0.387102	1.62036e-08	1.41187
winImp	MR1:chr05:26443291	5	26443291	8.58308e-12	0.483221	149	0.00945817	0.387097	1.62036e-08	1.4157
winImp	MR1:chr05:26373148	5	26373148	8.58673e-12	0.47651	149	0.00945817	0.38709	1.62036e-08	1.44704
winImp	MR1:chr05:26063467	5	26063467	8.60026e-12	0.489933	149	0.00945817	0.38706	1.62036e-08	1.43542
winImp	MR1:chr05:26063470	5	26063470	8.60026e-12	0.489933	149	0.00945817	0.38706	1.62036e-08	1.43542
winImp	MR1:chr05:26489327	5	26489327	8.61705e-12	0.486577	149	0.00945817	0.387024	1.62084e-08	1.39812
winImp	MR1:chr05:25835055	5	25835055	8.61754e-12	0.47651	149	0.00945817	0.387023	1.62084e-08	1.45421
winImp	MR1:chr05:26399120	5	26399120	8.65233e-12	0.483221	149	0.00945817	0.386948	1.62498e-08	1.43691
winImp	MR1:chr05:26640662	5	26640662	8.66674e-12	0.493289	149	0.00945817	0.386917	1.62498e-08	1.43975
winImp	MR1:chr05:25580967	5	25580967	8.66905e-12	0.473154	149	0.00945817	0.386912	1.62498e-08	1.44229
winImp	MR1:chr05:25581020	5	25581020	8.66905e-12	0.473154	149	0.00945817	0.386912	1.62498e-08	1.44229
winImp	MR1:chr05:25779600	5	25779600	8.69302e-12	0.473154	149	0.00945817	0.386861	1.62591e-08	1.46401
winImp	MR1:chr05:25682129	5	25682129	8.6988e-12	0.493289	149	0.00945817	0.386849	1.62591e-08	1.41616
winImp	MR1:chr05:26314904	5	26314904	8.70846e-12	0.469799	149	0.00945817	0.386828	1.62591e-08	1.39183
winImp	MR1:chr05:26051012	5	26051012	8.70967e-12	0.456376	149	0.00945817	0.386825	1.62591e-08	1.46956
winImp	MR1:chr05:26394263	5	26394263	8.71087e-12	0.479866	149	0.00945817	0.386823	1.62591e-08	1.4583
winImp	MR1:chr05:26540027	5	26540027	8.7289e-12	0.456376	149	0.00945817	0.386784	1.62623e-08	1.43388
winImp	MR1:chr05:25721080	5	25721080	8.73014e-12	0.473154	149	0.00945817	0.386782	1.62623e-08	1.4773
winImp	MR1:chr05:26548207	5	26548207	8.73469e-12	0.473154	149	0.00945817	0.386772	1.62623e-08	1.39704
winImp	MR1:chr05:26332464	5	26332464	8.75184e-12	0.463087	149	0.00945817	0.386736	1.62673e-08	1.47166
winImp	MR1:chr05:26272059	5	26272059	8.75788e-12	0.486577	149	0.00945817	0.386723	1.62673e-08	1.54984
winImp	MR1:chr05:25698678	5	25698678	8.76319e-12	0.473154	149	0.00945817	0.386711	1.62673e-08	1.43607
winImp	MR1:chr05:26348912	5	26348912	8.76942e-12	0.469799	149	0.00945817	0.386698	1.62673e-08	1.39322
winImp	MR1:chr05:25629827	5	25629827	8.78125e-12	0.489933	149	0.00945817	0.386673	1.62673e-08	1.46986
winImp	MR1:chr05:26519246	5	26519246	8.7817e-12	0.466443	149	0.00945817	0.386672	1.62673e-08	1.36528
winImp	MR1:chr05:26281207	5	26281207	8.79755e-12	0.469799	149	0.00945817	0.386639	1.62751e-08	1.4412
winImp	MR1:chr05:26282257	5	26282257	8.80491e-12	0.459732	149	0.00945817	0.386623	1.62751e-08	1.39815
winImp	MR1:chr05:26316195	5	26316195	8.81345e-12	0.456376	149	0.00945817	0.386605	1.62751e-08	1.40433
winImp	MR1:chr05:26460791	5	26460791	8.82066e-12	0.489933	149	0.00945817	0.38659	1.62751e-08	1.39483
winImp	MR1:chr05:26330264	5	26330264	8.82281e-12	0.436242	149	0.00945817	0.386586	1.62751e-08	1.46089
winImp	MR1:chr05:26647849	5	26647849	8.84838e-12	0.496644	149	0.00945817	0.386532	1.63054e-08	1.38323
winImp	MR1:chr05:26050919	5	26050919	8.85402e-12	0.463087	149	0.00945817	0.38652	1.63054e-08	1.47898
winImp	MR1:chr05:26594146	5	26594146	8.86812e-12	0.479866	149	0.00945817	0.38649	1.63177e-08	1.42185
winImp	MR1:chr05:26494636	5	26494636	8.87724e-12	0.473154	149	0.00945817	0.386471	1.63209e-08	1.39319
winImp	MR1:chr05:25618783	5	25618783	8.90421e-12	0.486577	149	0.00945817	0.386415	1.63568e-08	1.44682
winImp	MR1:chr05:26028421	5	26028421	8.92022e-12	0.449664	149	0.00945817	0.386382	1.63717e-08	1.43421
winImp	MR1:chr05:25808968	5	25808968	8.93044e-12	0.483221	149	0.00945817	0.38636	1.63717e-08	1.47759
winImp	MR1:chr05:26535985	5	26535985	8.9394e-12	0.456376	149	0.00945817	0.386342	1.63717e-08	1.3742
winImp	MR1:chr05:26695909	5	26695909	8.94201e-12	0.496644	149	0.00945817	0.386336	1.63717e-08	1.44183
winImp	MR1:chr05:25625317	5	25625317	8.95465e-12	0.496644	149	0.00945817	0.38631	1.63812e-08	1.41093
winImp	MR1:chr05:26322156	5	26322156	8.98979e-12	0.47651	149	0.00945817	0.386237	1.64243e-08	1.42283
winImp	MR1:chr05:26472870	5	26472870	8.99849e-12	0.486577	149	0.00945817	0.386219	1.64243e-08	1.39827
winImp	MR1:chr05:25547607	5	25547607	9.00054e-12	0.479866	149	0.00945817	0.386215	1.64243e-08	1.47684
winImp	MR1:chr05:26589918	5	26589918	9.0219e-12	0.479866	149	0.00945817	0.386171	1.64271e-08	1.42526
winImp	MR1:chr05:26328447	5	26328447	9.03046e-12	0.466443	149	0.00945817	0.386153	1.64271e-08	1.42858
winImp	MR1:chr05:26362184	5	26362184	9.03245e-12	0.449664	149	0.00945817	0.386149	1.64271e-08	1.40085
winImp	MR1:chr05:26542521	5	26542521	9.04261e-12	0.473154	149	0.00945817	0.386128	1.64271e-08	1.40478
winImp	MR1:chr05:25547662	5	25547662	9.04601e-12	0.483221	149	0.00945817	0.386121	1.64271e-08	1.47578
winImp	MR1:chr05:25999003	5	25999003	9.04678e-12	0.479866	149	0.00945817	0.38612	1.64271e-08	1.41915
winImp	MR1:chr05:26667313	5	26667313	9.05687e-12	0.489933	149	0.00945817	0.386099	1.64319e-08	1.3974
winImp	MR1:chr05:26397305	5	26397305	9.06747e-12	0.493289	149	0.00945817	0.386077	1.64371e-08	1.36904
winImp	MR1:chr05:26467876	5	26467876	9.07466e-12	0.483221	149	0.00945817	0.386063	1.64371e-08	1.42885
winImp	MR1:chr05:25591850	5	25591850	9.08503e-12	0.473154	149	0.00945817	0.386041	1.64424e-08	1.40488
winImp	MR1:chr05:25686719	5	25686719	9.0935e-12	0.469799	149	0.00945817	0.386024	1.64442e-08	1.43079
winImp	MR1:chr05:26542257	5	26542257	9.10616e-12	0.473154	149	0.00945817	0.385998	1.64536e-08	1.4128
winImp	MR1:chr05:26369165	5	26369165	9.16728e-12	0.469799	149	0.00945817	0.385874	1.65374e-08	1.44706
winImp	MR1:chr05:26239122	5	26239122	9.17509e-12	0.479866	149	0.00945817	0.385858	1.65374e-08	1.43374
winImp	MR1:chr05:26478470	5	26478470	9.17845e-12	0.493289	149	0.00945817	0.385852	1.65374e-08	1.39302
winImp	MR1:chr05:25591255	5	25591255	9.18255e-12	0.496644	149	0.00945817	0.385843	1.65374e-08	1.38921
winImp	MR1:chr05:25983769	5	25983769	9.20172e-12	0.446309	149	0.00945817	0.385804	1.65584e-08	1.40313
winImp	MR1:chr05:26288641	5	26288641	9.21421e-12	0.456376	149	0.00945817	0.385779	1.65673e-08	1.43894
winImp	MR1:chr05:26246356	5	26246356	9.22866e-12	0.479866	149	0.00945817	0.38575	1.65784e-08	1.40878
winImp	MR1:chr05:26507831	5	26507831	9.25579e-12	0.483221	149	0.00945817	0.385696	1.65784e-08	1.38077
winImp	MR1:chr05:25810249	5	25810249	9.26158e-12	0.479866	149	0.00945817	0.385684	1.65784e-08	1.4367
winImp	MR1:chr05:25715599	5	25715599	9.26314e-12	0.489933	149	0.00945817	0.385681	1.65784e-08	1.40968
winImp	MR1:chr05:26366341	5	26366341	9.26547e-12	0.479866	149	0.00945817	0.385676	1.65784e-08	1.42324
winImp	MR1:chr05:26366366	5	26366366	9.26547e-12	0.479866	149	0.00945817	0.385676	1.65784e-08	1.42324
winImp	MR1:chr05:26472294	5	26472294	9.28848e-12	0.493289	149	0.00945817	0.38563	1.65936e-08	1.39394
winImp	MR1:chr05:26363689	5	26363689	9.30346e-12	0.473154	149	0.00945817	0.3856	1.65936e-08	1.51598
winImp	MR1:chr05:25646944	5	25646944	9.30604e-12	0.483221	149	0.00945817	0.385595	1.65936e-08	1.40718
winImp	MR1:chr05:26502728	5	26502728	9.30886e-12	0.463087	149	0.00945817	0.38559	1.65936e-08	1.40652
winImp	MR1:chr05:26562276	5	26562276	9.31187e-12	0.459732	149	0.00945817	0.385584	1.65936e-08	1.3886
winImp	MR1:chr05:26312715	5	26312715	9.32021e-12	0.469799	149	0.00945817	0.385567	1.65936e-08	1.40948
winImp	MR1:chr05:25541780	5	25541780	9.35357e-12	0.496644	149	0.00945817	0.385501	1.65936e-08	1.45147
winImp	MR1:chr05:26399055	5	26399055	9.36075e-12	0.483221	149	0.00945817	0.385486	1.65936e-08	1.40807
winImp	MR1:chr05:26287268	5	26287268	9.3701e-12	0.456376	149	0.00945817	0.385468	1.65936e-08	1.40627
winImp	MR1:chr05:26326660	5	26326660	9.37085e-12	0.459732	149	0.00945817	0.385466	1.65936e-08	1.3958
winImp	MR1:chr05:26442046	5	26442046	9.37123e-12	0.47651	149	0.00945817	0.385466	1.65936e-08	1.38212
winImp	MR1:chr05:26505974	5	26505974	9.38606e-12	0.483221	149	0.00945817	0.385436	1.65936e-08	1.37963
winImp	MR1:chr05:26684930	5	26684930	9.3893e-12	0.486577	149	0.00945817	0.38543	1.65936e-08	1.49832
winImp	MR1:chr05:26503020	5	26503020	9.40463e-12	0.47651	149	0.00945817	0.3854	1.65936e-08	1.40104
winImp	MR1:chr05:26484542	5	26484542	9.40538e-12	0.489933	149	0.00945817	0.385398	1.65936e-08	1.39481
winImp	MR1:chr05:26277124	5	26277124	9.41037e-12	0.45302	149	0.00945817	0.385388	1.65936e-08	1.47995
winImp	MR1:chr05:26444018	5	26444018	9.41141e-12	0.489933	149	0.00945817	0.385386	1.65936e-08	1.3994
winImp	MR1:chr05:26237178	5	26237178	9.41328e-12	0.456376	149	0.00945817	0.385382	1.65936e-08	1.41104
winImp	MR1:chr05:26369648	5	26369648	9.41701e-12	0.47651	149	0.00945817	0.385375	1.65936e-08	1.42461
winImp	MR1:chr05:26467210	5	26467210	9.42602e-12	0.489933	149	0.00945817	0.385357	1.65962e-08	1.4953
winImp	MR1:chr05:26240743	5	26240743	9.50365e-12	0.493289	149	0.00945817	0.385205	1.67097e-08	1.41871
winImp	MR1:chr05:26396165	5	26396165	9.50625e-12	0.496644	149	0.00945817	0.3852	1.67097e-08	1.36945
winImp	MR1:chr05:26064424	5	26064424	9.51501e-12	0.496644	149	0.00945817	0.385183	1.67097e-08	1.49994
winImp	MR1:chr05:26473826	5	26473826	9.52228e-12	0.486577	149	0.00945817	0.385169	1.67097e-08	1.38897
winImp	MR1:chr05:26467609	5	26467609	9.54234e-12	0.496644	149	0.00945817	0.38513	1.67097e-08	1.45961
winImp	MR1:chr05:25589431	5	25589431	9.55757e-12	0.483221	149	0.00945817	0.3851	1.67097e-08	1.40812
winImp	MR1:chr05:26537887	5	26537887	9.56714e-12	0.442953	149	0.00945817	0.385082	1.67097e-08	1.44953
winImp	MR1:chr05:26476730	5	26476730	9.56994e-12	0.473154	149	0.00945817	0.385076	1.67097e-08	1.38878
winImp	MR1:chr05:26363682	5	26363682	9.57328e-12	0.47651	149	0.00945817	0.38507	1.67097e-08	1.51668
winImp	MR1:chr05:26600767	5	26600767	9.59582e-12	0.493289	149	0.00945817	0.385026	1.67097e-08	1.42356
winImp	MR1:chr05:25542049	5	25542049	9.60385e-12	0.493289	149	0.00945817	0.385011	1.67097e-08	1.43076
winImp	MR1:chr05:26501516	5	26501516	9.60626e-12	0.47651	149	0.00945817	0.385006	1.67097e-08	1.39821
winImp	MR1:chr05:26051034	5	26051034	9.6094e-12	0.45302	149	0.00945817	0.385	1.67097e-08	1.47763
winImp	MR1:chr05:26051048	5	26051048	9.6094e-12	0.45302	149	0.00945817	0.385	1.67097e-08	1.47763
winImp	MR1:chr05:26370799	5	26370799	9.61365e-12	0.483221	149	0.00945817	0.384992	1.67097e-08	1.41304
winImp	MR1:chr05:26322201	5	26322201	9.61387e-12	0.473154	149	0.00945817	0.384991	1.67097e-08	1.44833
winImp	MR1:chr05:26281925	5	26281925	9.61936e-12	0.473154	149	0.00945817	0.384981	1.67097e-08	1.39626
winImp	MR1:chr05:25765761	5	25765761	9.63881e-12	0.47651	149	0.00945817	0.384943	1.67268e-08	1.40618
winImp	MR1:chr05:26507325	5	26507325	9.65086e-12	0.483221	149	0.00945817	0.38492	1.67268e-08	1.37991
winImp	MR1:chr05:25929906	5	25929906	9.65646e-12	0.496644	149	0.00945817	0.384909	1.67268e-08	1.44886
winImp	MR1:chr05:25974742	5	25974742	9.65952e-12	0.449664	149	0.00945817	0.384903	1.67268e-08	1.4152
winImp	MR1:chr05:26515165	5	26515165	9.6953e-12	0.479866	149	0.00945817	0.384835	1.67709e-08	1.39585
winImp	MR1:chr05:26541492	5	26541492	9.70559e-12	0.473154	149	0.00945817	0.384815	1.67709e-08	1.41557
winImp	MR1:chr05:25607266	5	25607266	9.70784e-12	0.5	149	0.00945817	0.384811	1.67709e-08	1.41594
winImp	MR1:chr05:26548187	5	26548187	9.73888e-12	0.473154	149	0.00945817	0.384751	1.67967e-08	1.407
winImp	MR1:chr05:26448803	5	26448803	9.74113e-12	0.486577	149	0.00945817	0.384747	1.67967e-08	1.39092
winImp	MR1:chr05:26326111	5	26326111	9.74737e-12	0.459732	149	0.00945817	0.384735	1.67967e-08	1.41413
winImp	MR1:chr05:25509475	5	25509475	9.75982e-12	0.493289	149	0.00945817	0.384712	1.67967e-08	1.41998
winImp	MR1:chr05:25693681	5	25693681	9.76392e-12	0.496644	149	0.00945817	0.384704	1.67967e-08	1.40683
winImp	MR1:chr05:25879777	5	25879777	9.76846e-12	0.486577	149	0.00945817	0.384695	1.67967e-08	1.40646
winImp	MR1:chr05:25999166	5	25999166	9.79014e-12	0.469799	149	0.00945817	0.384654	1.68068e-08	1.40708
winImp	MR1:chr05:26368978	5	26368978	9.79722e-12	0.463087	149	0.00945817	0.384641	1.68068e-08	1.45874
winImp	MR1:chr05:26368981	5	26368981	9.79722e-12	0.463087	149	0.00945817	0.384641	1.68068e-08	1.45874
winImp	MR1:chr05:26641204	5	26641204	9.81206e-12	0.5	149	0.00945817	0.384613	1.68192e-08	1.42015
winImp	MR1:chr05:26262350	5	26262350	9.84237e-12	0.463087	149	0.00945817	0.384555	1.6858e-08	1.42251
winImp	MR1:chr05:26537776	5	26537776	9.86598e-12	0.442953	149	0.00945817	0.384511	1.68792e-08	1.44045
winImp	MR1:chr05:26538109	5	26538109	9.87004e-12	0.459732	149	0.00945817	0.384503	1.68792e-08	1.43831
winImp	MR1:chr05:26287462	5	26287462	9.90167e-12	0.456376	149	0.00945817	0.384444	1.69084e-08	1.40372
winImp	MR1:chr05:25986709	5	25986709	9.90248e-12	0.449664	149	0.00945817	0.384442	1.69084e-08	1.38943
winImp	MR1:chr05:26335377	5	26335377	9.91495e-12	0.446309	149	0.00945817	0.384419	1.69166e-08	1.43193
winImp	MR1:chr05:26367556	5	26367556	9.95709e-12	0.459732	149	0.00945817	0.38434	1.69673e-08	1.49128
winImp	MR1:chr05:26537426	5	26537426	9.9723e-12	0.442953	149	0.00945817	0.384312	1.69673e-08	1.42844
winImp	MR1:chr05:26634869	5	26634869	9.98073e-12	0.493289	149	0.00945817	0.384296	1.69673e-08	1.42851
winImp	MR1:chr05:26533692	5	26533692	9.98331e-12	0.456376	149	0.00945817	0.384292	1.69673e-08	1.42185
winImp	MR1:chr05:26542525	5	26542525	9.98561e-12	0.47651	149	0.00945817	0.384287	1.69673e-08	1.39653
winImp	MR1:chr05:26721378	5	26721378	9.99184e-12	0.483221	149	0.00945817	0.384276	1.69673e-08	1.35032
winImp	MR1:chr05:25924209	5	25924209	1.00031e-11	0.469799	149	0.00945817	0.384255	1.69673e-08	1.42737
winImp	MR1:chr05:26452275	5	26452275	1.00062e-11	0.459732	149	0.00945817	0.384249	1.69673e-08	1.37472
winImp	MR1:chr05:26240926	5	26240926	1.0069e-11	0.486577	149	0.00945817	0.384133	1.69681e-08	1.42164
winImp	MR1:chr05:26339845	5	26339845	1.00759e-11	0.459732	149	0.00945817	0.38412	1.69681e-08	1.40866
winImp	MR1:chr05:26540546	5	26540546	1.00833e-11	0.463087	149	0.00945817	0.384107	1.69681e-08	1.47395
winImp	MR1:chr05:25611656	5	25611656	1.00848e-11	0.5	149	0.00945817	0.384104	1.69681e-08	1.38159
winImp	MR1:chr05:26556751	5	26556751	1.00895e-11	0.459732	149	0.00945817	0.384095	1.69681e-08	1.40194
winImp	MR1:chr05:25876223	5	25876223	1.00997e-11	0.473154	149	0.00945817	0.384077	1.69681e-08	1.4301
winImp	MR1:chr05:26373273	5	26373273	1.01018e-11	0.463087	149	0.00945817	0.384073	1.69681e-08	1.4277
winImp	MR1:chr05:26373282	5	26373282	1.01018e-11	0.463087	149	0.00945817	0.384073	1.69681e-08	1.4277
winImp	MR1:chr05:25604836	5	25604836	1.01045e-11	0.489933	149	0.00945817	0.384068	1.69681e-08	1.47145
winImp	MR1:chr05:26230135	5	26230135	1.01058e-11	0.456376	149	0.00945817	0.384065	1.69681e-08	1.41052
winImp	MR1:chr05:26315530	5	26315530	1.01069e-11	0.459732	149	0.00945817	0.384063	1.69681e-08	1.40593
winImp	MR1:chr05:26668340	5	26668340	1.01299e-11	0.496644	149	0.00945817	0.384021	1.69681e-08	1.42574
winImp	MR1:chr05:26536282	5	26536282	1.0131e-11	0.473154	149	0.00945817	0.384019	1.69681e-08	1.40444
winImp	MR1:chr05:26064381	5	26064381	1.01344e-11	0.5	149	0.00945817	0.384013	1.69681e-08	1.46357
winImp	MR1:chr05:26536566	5	26536566	1.0143e-11	0.47651	149	0.00945817	0.383997	1.69681e-08	1.40957
winImp	MR1:chr05:26064666	5	26064666	1.01594e-11	0.47651	149	0.00945817	0.383967	1.69681e-08	1.5008
winImp	MR1:chr05:25841078	5	25841078	1.01616e-11	0.496644	149	0.00945817	0.383963	1.69681e-08	1.43092
winImp	MR1:chr05:26559242	5	26559242	1.01676e-11	0.469799	149	0.00945817	0.383952	1.69681e-08	1.37179
winImp	MR1:chr05:26315472	5	26315472	1.01847e-11	0.466443	149	0.00945817	0.383921	1.69681e-08	1.40687
winImp	MR1:chr05:26473835	5	26473835	1.01932e-11	0.483221	149	0.00945817	0.383906	1.69681e-08	1.37993
winImp	MR1:chr05:26240591	5	26240591	1.01946e-11	0.47651	149	0.00945817	0.383903	1.69681e-08	1.38901
winImp	MR1:chr05:25728675	5	25728675	1.0196e-11	0.473154	149	0.00945817	0.383901	1.69681e-08	1.43422
winImp	MR1:chr05:26249308	5	26249308	1.01999e-11	0.459732	149	0.00945817	0.383894	1.69681e-08	1.41038
winImp	MR1:chr05:26241323	5	26241323	1.02037e-11	0.47651	149	0.00945817	0.383887	1.69681e-08	1.45742
winImp	MR1:chr05:26372042	5	26372042	1.02066e-11	0.479866	149	0.00945817	0.383882	1.69681e-08	1.48094
winImp	MR1:chr05:26467815	5	26467815	1.02083e-11	0.489933	149	0.00945817	0.383878	1.69681e-08	1.43994
winImp	MR1:chr05:26648532	5	26648532	1.02151e-11	0.493289	149	0.00945817	0.383866	1.69681e-08	1.40484
winImp	MR1:chr05:26561838	5	26561838	1.02299e-11	0.469799	149	0.00945817	0.383839	1.69681e-08	1.38275
winImp	MR1:chr05:26561850	5	26561850	1.02299e-11	0.469799	149	0.00945817	0.383839	1.69681e-08	1.38275
winImp	MR1:chr05:25653474	5	25653474	1.02413e-11	0.489933	149	0.00945817	0.383819	1.69724e-08	1.40143
winImp	MR1:chr05:26654535	5	26654535	1.02479e-11	0.473154	149	0.00945817	0.383807	1.69724e-08	1.38718
winImp	MR1:chr05:26011039	5	26011039	1.02626e-11	0.5	149	0.00945817	0.38378	1.69763e-08	1.39877
winImp	MR1:chr05:25974318	5	25974318	1.02732e-11	0.442953	149	0.00945817	0.383761	1.69763e-08	1.43838
winImp	MR1:chr05:26651864	5	26651864	1.02734e-11	0.493289	149	0.00945817	0.383761	1.69763e-08	1.4367
winImp	MR1:chr05:26434475	5	26434475	1.02853e-11	0.489933	149	0.00945817	0.383739	1.69794e-08	1.42045
winImp	MR1:chr05:26556901	5	26556901	1.02907e-11	0.45302	149	0.00945817	0.383729	1.69794e-08	1.4211
winImp	MR1:chr05:26593828	5	26593828	1.03173e-11	0.47651	149	0.00945817	0.383681	1.7005e-08	1.45477
winImp	MR1:chr05:25879165	5	25879165	1.03228e-11	0.483221	149	0.00945817	0.383672	1.7005e-08	1.41229
winImp	MR1:chr05:26064391	5	26064391	1.03293e-11	0.5	149	0.00945817	0.38366	1.7005e-08	1.47627
winImp	MR1:chr05:26365521	5	26365521	1.03497e-11	0.466443	149	0.00945817	0.383623	1.70131e-08	1.42398
winImp	MR1:chr05:26365542	5	26365542	1.03497e-11	0.466443	149	0.00945817	0.383623	1.70131e-08	1.42398
winImp	MR1:chr05:26240719	5	26240719	1.03736e-11	0.489933	149	0.00945817	0.383581	1.70252e-08	1.41898
winImp	MR1:chr05:26329437	5	26329437	1.03764e-11	0.466443	149	0.00945817	0.383576	1.70252e-08	1.44754
winImp	MR1:chr05:26536271	5	26536271	1.03841e-11	0.473154	149	0.00945817	0.383562	1.70252e-08	1.40327
winImp	MR1:chr05:26348303	5	26348303	1.03938e-11	0.449664	149	0.00945817	0.383544	1.70252e-08	1.40709
winImp	MR1:chr05:26548313	5	26548313	1.03956e-11	0.479866	149	0.00945817	0.383541	1.70252e-08	1.38664
winImp	MR1:chr05:26668458	5	26668458	1.04117e-11	0.493289	149	0.00945817	0.383513	1.70318e-08	1.42927
winImp	MR1:chr05:26543858	5	26543858	1.04151e-11	0.473154	149	0.00945817	0.383507	1.70318e-08	1.37133
winImp	MR1:chr05:25698471	5	25698471	1.04621e-11	0.469799	149	0.00945817	0.383423	1.70958e-08	1.46436
winImp	MR1:chr05:26373455	5	26373455	1.04961e-11	0.473154	149	0.00945817	0.383363	1.71356e-08	1.4574
winImp	MR1:chr05:25927626	5	25927626	1.0502e-11	0.486577	149	0.00945817	0.383353	1.71356e-08	1.4253
winImp	MR1:chr05:25689595	5	25689595	1.05314e-11	0.496644	149	0.00945817	0.383301	1.71556e-08	1.40018
winImp	MR1:chr05:26314795	5	26314795	1.05516e-11	0.456376	149	0.00945817	0.383265	1.71556e-08	1.38912
winImp	MR1:chr05:26330926	5	26330926	1.05671e-11	0.45302	149	0.00945817	0.383238	1.71556e-08	1.53535
winImp	MR1:chr05:26289688	5	26289688	1.05769e-11	0.449664	149	0.00945817	0.383221	1.71556e-08	1.44103
winImp	MR1:chr05:25737183	5	25737183	1.05785e-11	0.463087	149	0.00945817	0.383218	1.71556e-08	1.4257
winImp	MR1:chr05:26546812	5	26546812	1.05844e-11	0.463087	149	0.00945817	0.383208	1.71556e-08	1.38968
winImp	MR1:chr05:26289945	5	26289945	1.05853e-11	0.463087	149	0.00945817	0.383206	1.71556e-08	1.42283
winImp	MR1:chr05:26482917	5	26482917	1.05922e-11	0.5	149	0.00945817	0.383194	1.71556e-08	1.44173
winImp	MR1:chr05:26396172	5	26396172	1.05962e-11	0.496644	149	0.00945817	0.383187	1.71556e-08	1.38169
winImp	MR1:chr05:26547446	5	26547446	1.05977e-11	0.473154	149	0.00945817	0.383184	1.71556e-08	1.37128
winImp	MR1:chr05:26498764	5	26498764	1.06035e-11	0.489933	149	0.00945817	0.383174	1.71556e-08	1.39652
winImp	MR1:chr05:26397767	5	26397767	1.06117e-11	0.486577	149	0.00945817	0.38316	1.71556e-08	1.38683
winImp	MR1:chr05:26314956	5	26314956	1.06208e-11	0.466443	149	0.00945817	0.383144	1.71556e-08	1.38747
winImp	MR1:chr05:26459914	5	26459914	1.06287e-11	0.483221	149	0.00945817	0.38313	1.71556e-08	1.40493
winImp	MR1:chr05:26660410	5	26660410	1.06309e-11	0.489933	149	0.00945817	0.383126	1.71556e-08	1.38818
winImp	MR1:chr05:25988300	5	25988300	1.06397e-11	0.449664	149	0.00945817	0.383111	1.71572e-08	1.40489
winImp	MR1:chr05:25609029	5	25609029	1.06653e-11	0.5	149	0.00945817	0.383067	1.71858e-08	1.42951
winImp	MR1:chr05:26245936	5	26245936	1.0675e-11	0.45302	149	0.00945817	0.38305	1.71889e-08	1.45027
winImp	MR1:chr05:26474382	5	26474382	1.06877e-11	0.486577	149	0.00945817	0.383028	1.71923e-08	1.38673
winImp	MR1:chr05:26244108	5	26244108	1.06927e-11	0.446309	149	0.00945817	0.383019	1.71923e-08	1.44577
winImp	MR1:chr05:25629511	5	25629511	1.07245e-11	0.496644	149	0.00945817	0.382964	1.71926e-08	1.45271
winImp	MR1:chr05:26389579	5	26389579	1.07284e-11	0.489933	149	0.00945817	0.382957	1.71926e-08	1.39578
winImp	MR1:chr05:26547319	5	26547319	1.07285e-11	0.479866	149	0.00945817	0.382957	1.71926e-08	1.37044
winImp	MR1:chr05:26326938	5	26326938	1.07334e-11	0.469799	149	0.00945817	0.382949	1.71926e-08	1.39526
winImp	MR1:chr05:26434061	5	26434061	1.07392e-11	0.47651	149	0.00945817	0.382939	1.71926e-08	1.39808
winImp	MR1:chr05:26066117	5	26066117	1.07488e-11	0.496644	149	0.00945817	0.382922	1.71926e-08	1.45948
winImp	MR1:chr05:25731907	5	25731907	1.0754e-11	0.466443	149	0.00945817	0.382913	1.71926e-08	1.41009
winImp	MR1:chr05:26324552	5	26324552	1.07553e-11	0.466443	149	0.00945817	0.382911	1.71926e-08	1.45934
winImp	MR1:chr05:26367569	5	26367569	1.0782e-11	0.459732	149	0.00945817	0.382865	1.72216e-08	1.47646
winImp	MR1:chr05:25729649	5	25729649	1.08213e-11	0.469799	149	0.00945817	0.382798	1.72216e-08	1.41746
winImp	MR1:chr05:26282014	5	26282014	1.08273e-11	0.466443	149	0.00945817	0.382787	1.72216e-08	1.41828
winImp	MR1:chr05:26285056	5	26285056	1.08279e-11	0.466443	149	0.00945817	0.382786	1.72216e-08	1.4068
winImp	MR1:chr05:26325679	5	26325679	1.08565e-11	0.466443	149	0.00945817	0.382738	1.72216e-08	1.44174
winImp	MR1:chr05:25840828	5	25840828	1.08577e-11	0.493289	149	0.00945817	0.382736	1.72216e-08	1.42018
winImp	MR1:chr05:26536332	5	26536332	1.08683e-11	0.473154	149	0.00945817	0.382717	1.72216e-08	1.40598
winImp	MR1:chr05:26536355	5	26536355	1.08683e-11	0.473154	149	0.00945817	0.382717	1.72216e-08	1.40598
winImp	MR1:chr05:25744656	5	25744656	1.08718e-11	0.463087	149	0.00945817	0.382711	1.72216e-08	1.39159
winImp	MR1:chr05:26373472	5	26373472	1.08725e-11	0.473154	149	0.00945817	0.38271	1.72216e-08	1.45503
winImp	MR1:chr05:26695899	5	26695899	1.08727e-11	0.5	149	0.00945817	0.38271	1.72216e-08	1.44202
winImp	MR1:chr05:25696222	5	25696222	1.08808e-11	0.486577	149	0.00945817	0.382696	1.72216e-08	1.4213
winImp	MR1:chr05:26289565	5	26289565	1.08828e-11	0.449664	149	0.00945817	0.382693	1.72216e-08	1.43435
winImp	MR1:chr05:26289584	5	26289584	1.08828e-11	0.449664	149	0.00945817	0.382693	1.72216e-08	1.43435
winImp	MR1:chr05:26397934	5	26397934	1.08973e-11	0.486577	149	0.00945817	0.382668	1.72321e-08	1.36675
winImp	MR1:chr05:25680066	5	25680066	1.09253e-11	0.479866	149	0.00945817	0.38262	1.72436e-08	1.43624
winImp	MR1:chr05:25687350	5	25687350	1.09272e-11	0.483221	149	0.00945817	0.382617	1.72436e-08	1.39722
winImp	MR1:chr05:26669393	5	26669393	1.09295e-11	0.496644	149	0.00945817	0.382613	1.72436e-08	1.46165
winImp	MR1:chr05:26460320	5	26460320	1.09427e-11	0.486577	149	0.00945817	0.382591	1.72436e-08	1.39137
winImp	MR1:chr05:26276410	5	26276410	1.09447e-11	0.466443	149	0.00945817	0.382588	1.72436e-08	1.51525
winImp	MR1:chr05:26447446	5	26447446	1.09575e-11	0.486577	149	0.00945817	0.382566	1.72436e-08	1.39325
winImp	MR1:chr05:26540532	5	26540532	1.09672e-11	0.463087	149	0.00945817	0.38255	1.72436e-08	1.45452
winImp	MR1:chr05:26377676	5	26377676	1.09778e-11	0.479866	149	0.00945817	0.382532	1.72436e-08	1.4024
winImp	MR1:chr05:26020537	5	26020537	1.09814e-11	0.463087	149	0.00945817	0.382526	1.72436e-08	1.42265
winImp	MR1:chr05:26534207	5	26534207	1.09827e-11	0.463087	149	0.00945817	0.382523	1.72436e-08	1.37755
winImp	MR1:chr05:26557100	5	26557100	1.09912e-11	0.466443	149	0.00945817	0.382509	1.72446e-08	1.40715
winImp	MR1:chr05:26525889	5	26525889	1.10117e-11	0.463087	149	0.00945817	0.382475	1.7257e-08	1.38422
winImp	MR1:chr05:25571954	5	25571954	1.10195e-11	0.456376	149	0.00945817	0.382462	1.7257e-08	1.4809
winImp	MR1:chr05:26325065	5	26325065	1.1038e-11	0.466443	149	0.00945817	0.38243	1.7257e-08	1.47197
winImp	MR1:chr05:25723446	5	25723446	1.10479e-11	0.5	149	0.00945817	0.382414	1.7257e-08	1.43857
winImp	MR1:chr05:26367517	5	26367517	1.10628e-11	0.463087	149	0.00945817	0.382389	1.7257e-08	1.48428
winImp	MR1:chr05:25920678	5	25920678	1.10694e-11	0.456376	149	0.00945817	0.382378	1.7257e-08	1.40717
winImp	MR1:chr05:26540706	5	26540706	1.10721e-11	0.479866	149	0.00945817	0.382373	1.7257e-08	1.4621
winImp	MR1:chr05:26063648	5	26063648	1.10833e-11	0.493289	149	0.00945817	0.382355	1.7257e-08	1.45438
winImp	MR1:chr05:26355617	5	26355617	1.10854e-11	0.473154	149	0.00945817	0.382351	1.7257e-08	1.44431
winImp	MR1:chr05:25721372	5	25721372	1.10903e-11	0.466443	149	0.00945817	0.382343	1.7257e-08	1.48183
winImp	MR1:chr05:26505230	5	26505230	1.10925e-11	0.486577	149	0.00945817	0.382339	1.7257e-08	1.38699
winImp	MR1:chr05:26328392	5	26328392	1.1093e-11	0.473154	149	0.00945817	0.382338	1.7257e-08	1.42888
winImp	MR1:chr05:26345503	5	26345503	1.11207e-11	0.459732	149	0.00945817	0.382292	1.72695e-08	1.40916
winImp	MR1:chr05:26345519	5	26345519	1.11207e-11	0.459732	149	0.00945817	0.382292	1.72695e-08	1.40916
winImp	MR1:chr05:26588815	5	26588815	1.11253e-11	0.489933	149	0.00945817	0.382285	1.72695e-08	1.41805
winImp	MR1:chr05:26513036	5	26513036	1.11351e-11	0.483221	149	0.00945817	0.382268	1.72695e-08	1.39298
winImp	MR1:chr05:25915715	5	25915715	1.1141e-11	0.459732	149	0.00945817	0.382258	1.72695e-08	1.56399
winImp	MR1:chr05:26020630	5	26020630	1.11559e-11	0.466443	149	0.00945817	0.382234	1.72695e-08	1.41939
winImp	MR1:chr05:26020685	5	26020685	1.11559e-11	0.466443	149	0.00945817	0.382234	1.72695e-08	1.41939
winImp	MR1:chr05:25737425	5	25737425	1.11676e-11	0.47651	149	0.00945817	0.382214	1.72754e-08	1.40657
winImp	MR1:chr05:26013475	5	26013475	1.11774e-11	0.469799	149	0.00945817	0.382198	1.72786e-08	1.47364
winImp	MR1:chr05:25808955	5	25808955	1.11964e-11	0.469799	149	0.00945817	0.382167	1.72954e-08	1.48126
winImp	MR1:chr05:26605612	5	26605612	1.12288e-11	0.479866	149	0.00945817	0.382113	1.72954e-08	1.38928
winImp	MR1:chr05:26605617	5	26605617	1.12288e-11	0.479866	149	0.00945817	0.382113	1.72954e-08	1.38928
winImp	MR1:chr05:25829576	5	25829576	1.12377e-11	0.459732	149	0.00945817	0.382098	1.72954e-08	1.43018
winImp	MR1:chr05:26547614	5	26547614	1.1243e-11	0.456376	149	0.00945817	0.38209	1.72954e-08	1.41102
winImp	MR1:chr05:25619012	5	25619012	1.125e-11	0.493289	149	0.00945817	0.382078	1.72954e-08	1.43507
winImp	MR1:chr05:26321477	5	26321477	1.12511e-11	0.463087	149	0.00945817	0.382076	1.72954e-08	1.42408
winImp	MR1:chr05:26321512	5	26321512	1.12511e-11	0.463087	149	0.00945817	0.382076	1.72954e-08	1.42408
winImp	MR1:chr05:25928741	5	25928741	1.12626e-11	0.459732	149	0.00945817	0.382057	1.73011e-08	1.43722
winImp	MR1:chr05:25583648	5	25583648	1.12725e-11	0.486577	149	0.00945817	0.382041	1.73018e-08	1.43997
winImp	MR1:chr05:25571357	5	25571357	1.12789e-11	0.469799	149	0.00945817	0.382031	1.73018e-08	1.44322
winImp	MR1:chr05:26700337	5	26700337	1.12941e-11	0.489933	149	0.00945817	0.382006	1.73018e-08	1.37155
winImp	MR1:chr05:26342173	5	26342173	1.12945e-11	0.459732	149	0.00945817	0.382005	1.73018e-08	1.40318
winImp	MR1:chr05:26327705	5	26327705	1.13035e-11	0.47651	149	0.00945817	0.38199	1.73036e-08	1.40172
winImp	MR1:chr05:25689097	5	25689097	1.13175e-11	0.489933	149	0.00945817	0.381967	1.7313e-08	1.403
winImp	MR1:chr05:25689290	5	25689290	1.13262e-11	0.486577	149	0.00945817	0.381953	1.73143e-08	1.3983
winImp	MR1:chr05:26593870	5	26593870	1.1344e-11	0.47651	149	0.00945817	0.381924	1.73295e-08	1.4435
winImp	MR1:chr05:26446312	5	26446312	1.13904e-11	0.493289	149	0.00945817	0.381849	1.73883e-08	1.39394
winImp	MR1:chr05:26312476	5	26312476	1.14302e-11	0.463087	149	0.00945817	0.381784	1.74036e-08	1.42359
winImp	MR1:chr05:25593083	5	25593083	1.14353e-11	0.5	149	0.00945817	0.381776	1.74036e-08	1.38646
winImp	MR1:chr05:26314202	5	26314202	1.14465e-11	0.449664	149	0.00945817	0.381758	1.74036e-08	1.39543
winImp	MR1:chr05:25571883	5	25571883	1.14531e-11	0.449664	149	0.00945817	0.381747	1.74036e-08	1.48916
winImp	MR1:chr05:25923228	5	25923228	1.14539e-11	0.466443	149	0.00945817	0.381746	1.74036e-08	1.41689
winImp	MR1:chr05:26330973	5	26330973	1.14557e-11	0.439597	149	0.00945817	0.381743	1.74036e-08	1.53526
winImp	MR1:chr05:26064442	5	26064442	1.14611e-11	0.493289	149	0.00945817	0.381734	1.74036e-08	1.50399
winImp	MR1:chr05:25874573	5	25874573	1.1468e-11	0.47651	149	0.00945817	0.381723	1.74036e-08	1.45135
winImp	MR1:chr05:25823444	5	25823444	1.14892e-11	0.469799	149	0.00945817	0.381689	1.74036e-08	1.44372
winImp	MR1:chr05:25681729	5	25681729	1.14957e-11	0.473154	149	0.00945817	0.381678	1.74036e-08	1.42841
winImp	MR1:chr05:26014997	5	26014997	1.15e-11	0.459732	149	0.00945817	0.381671	1.74036e-08	1.43975
winImp	MR1:chr05:25733548	5	25733548	1.15022e-11	0.47651	149	0.00945817	0.381668	1.74036e-08	1.41122
winImp	MR1:chr05:25778559	5	25778559	1.15031e-11	0.483221	149	0.00945817	0.381666	1.74036e-08	1.43854
winImp	MR1:chr05:25640042	5	25640042	1.15163e-11	0.486577	149	0.00945817	0.381645	1.7408e-08	1.46395
winImp	MR1:chr05:26009292	5	26009292	1.15284e-11	0.446309	149	0.00945817	0.381626	1.7408e-08	1.42491
winImp	MR1:chr05:26348976	5	26348976	1.15375e-11	0.466443	149	0.00945817	0.381611	1.7408e-08	1.38755
winImp	MR1:chr05:26348997	5	26348997	1.15375e-11	0.466443	149	0.00945817	0.381611	1.7408e-08	1.38755
winImp	MR1:chr05:25635061	5	25635061	1.15634e-11	0.496644	149	0.00945817	0.38157	1.7434e-08	1.45904
winImp	MR1:chr05:26541969	5	26541969	1.15773e-11	0.473154	149	0.00945817	0.381547	1.7434e-08	1.39238
winImp	MR1:chr05:26658940	5	26658940	1.1612e-11	0.489933	149	0.00945817	0.381492	1.7434e-08	1.39623
winImp	MR1:chr05:26503858	5	26503858	1.16188e-11	0.473154	149	0.00945817	0.381481	1.7434e-08	1.37602
winImp	MR1:chr05:26482891	5	26482891	1.16189e-11	0.496644	149	0.00945817	0.381481	1.7434e-08	1.4334
winImp	MR1:chr05:26669041	5	26669041	1.16407e-11	0.479866	149	0.00945817	0.381446	1.7434e-08	1.40531
winImp	MR1:chr05:26490129	5	26490129	1.16453e-11	0.47651	149	0.00945817	0.381439	1.7434e-08	1.39596
winImp	MR1:chr05:26555914	5	26555914	1.16478e-11	0.463087	149	0.00945817	0.381435	1.7434e-08	1.40137
winImp	MR1:chr05:25912588	5	25912588	1.16508e-11	0.466443	149	0.00945817	0.38143	1.7434e-08	1.43058
winImp	MR1:chr05:25541801	5	25541801	1.16552e-11	0.493289	149	0.00945817	0.381423	1.7434e-08	1.44949
winImp	MR1:chr05:25754959	5	25754959	1.16579e-11	0.473154	149	0.00945817	0.381419	1.7434e-08	1.39396
winImp	MR1:chr05:26349659	5	26349659	1.16695e-11	0.473154	149	0.00945817	0.381401	1.7434e-08	1.41738
winImp	MR1:chr05:26639822	5	26639822	1.16705e-11	0.486577	149	0.00945817	0.381399	1.7434e-08	1.47026
winImp	MR1:chr05:26051675	5	26051675	1.1677e-11	0.459732	149	0.00945817	0.381389	1.7434e-08	1.43165
winImp	MR1:chr05:26446755	5	26446755	1.16813e-11	0.466443	149	0.00945817	0.381382	1.7434e-08	1.37492
winImp	MR1:chr05:25928750	5	25928750	1.16864e-11	0.459732	149	0.00945817	0.381374	1.7434e-08	1.43509
winImp	MR1:chr05:25721008	5	25721008	1.16892e-11	0.473154	149	0.00945817	0.381369	1.7434e-08	1.47664
winImp	MR1:chr05:26311903	5	26311903	1.17073e-11	0.479866	149	0.00945817	0.381341	1.74433e-08	1.41164
winImp	MR1:chr05:26240507	5	26240507	1.17113e-11	0.47651	149	0.00945817	0.381334	1.74433e-08	1.39762
winImp	MR1:chr05:25778954	5	25778954	1.17292e-11	0.473154	149	0.00945817	0.381306	1.74507e-08	1.46666
winImp	MR1:chr05:25981028	5	25981028	1.17321e-11	0.456376	149	0.00945817	0.381302	1.74507e-08	1.38577
winImp	MR1:chr05:25764448	5	25764448	1.17521e-11	0.496644	149	0.00945817	0.38127	1.74687e-08	1.38679
winImp	MR1:chr05:26369431	5	26369431	1.17938e-11	0.47651	149	0.00945817	0.381205	1.7507e-08	1.44517
winImp	MR1:chr05:26369440	5	26369440	1.17938e-11	0.47651	149	0.00945817	0.381205	1.7507e-08	1.44517
winImp	MR1:chr05:26374532	5	26374532	1.18152e-11	0.479866	149	0.00945817	0.381171	1.75168e-08	1.38892
winImp	MR1:chr05:26312276	5	26312276	1.18171e-11	0.473154	149	0.00945817	0.381168	1.75168e-08	1.45676
winImp	MR1:chr05:26475725	5	26475725	1.18242e-11	0.489933	149	0.00945817	0.381157	1.75168e-08	1.38272
winImp	MR1:chr05:26594495	5	26594495	1.184e-11	0.496644	149	0.00945817	0.381132	1.75285e-08	1.44211
winImp	MR1:chr05:25543044	5	25543044	1.18557e-11	0.473154	149	0.00945817	0.381108	1.75297e-08	1.46172
winImp	MR1:chr05:26548304	5	26548304	1.18716e-11	0.469799	149	0.00945817	0.381083	1.75297e-08	1.38713
winImp	MR1:chr05:26040079	5	26040079	1.18724e-11	0.459732	149	0.00945817	0.381082	1.75297e-08	1.42307
winImp	MR1:chr05:26274901	5	26274901	1.18873e-11	0.466443	149	0.00945817	0.381058	1.75297e-08	1.44968
winImp	MR1:chr05:26288985	5	26288985	1.19165e-11	0.459732	149	0.00945817	0.381013	1.75297e-08	1.40935
winImp	MR1:chr05:26668614	5	26668614	1.19284e-11	0.496644	149	0.00945817	0.380994	1.75297e-08	1.44082
winImp	MR1:chr05:26505438	5	26505438	1.19286e-11	0.479866	149	0.00945817	0.380994	1.75297e-08	1.37577
winImp	MR1:chr05:25738121	5	25738121	1.19341e-11	0.459732	149	0.00945817	0.380986	1.75297e-08	1.42641
winImp	MR1:chr05:25593727	5	25593727	1.19358e-11	0.489933	149	0.00945817	0.380983	1.75297e-08	1.38468
winImp	MR1:chr05:26311502	5	26311502	1.1948e-11	0.496644	149	0.00945817	0.380964	1.75297e-08	1.45477
winImp	MR1:chr05:25764241	5	25764241	1.19514e-11	0.5	149	0.00945817	0.380959	1.75297e-08	1.39774
winImp	MR1:chr05:25698585	5	25698585	1.19627e-11	0.469799	149	0.00945817	0.380941	1.75297e-08	1.44121
winImp	MR1:chr05:26662045	5	26662045	1.1971e-11	0.493289	149	0.00945817	0.380929	1.75297e-08	1.4841
winImp	MR1:chr05:26324498	5	26324498	1.19757e-11	0.459732	149	0.00945817	0.380921	1.75297e-08	1.42933
winImp	MR1:chr05:25950307	5	25950307	1.19838e-11	0.45302	149	0.00945817	0.380909	1.75297e-08	1.41771
winImp	MR1:chr05:25737375	5	25737375	1.19861e-11	0.473154	149	0.00945817	0.380905	1.75297e-08	1.41387
winImp	MR1:chr05:26537393	5	26537393	1.19869e-11	0.439597	149	0.00945817	0.380904	1.75297e-08	1.42743
winImp	MR1:chr05:26324827	5	26324827	1.19922e-11	0.47651	149	0.00945817	0.380896	1.75297e-08	1.44135
winImp	MR1:chr05:25609687	5	25609687	1.2013e-11	0.489933	149	0.00945817	0.380864	1.75297e-08	1.38976
winImp	MR1:chr05:26051653	5	26051653	1.20182e-11	0.45302	149	0.00945817	0.380856	1.75297e-08	1.43112
winImp	MR1:chr05:26537567	5	26537567	1.20222e-11	0.439597	149	0.00945817	0.38085	1.75297e-08	1.42305
winImp	MR1:chr05:25630679	5	25630679	1.20367e-11	0.479866	149	0.00945817	0.380827	1.75297e-08	1.42271
winImp	MR1:chr05:25723599	5	25723599	1.20423e-11	0.489933	149	0.00945817	0.380819	1.75297e-08	1.41052
winImp	MR1:chr05:26325149	5	26325149	1.20511e-11	0.479866	149	0.00945817	0.380805	1.75297e-08	1.51017
winImp	MR1:chr05:26240940	5	26240940	1.20682e-11	0.489933	149	0.00945817	0.380779	1.75297e-08	1.4312
winImp	MR1:chr05:26605627	5	26605627	1.20928e-11	0.479866	149	0.00945817	0.380741	1.75297e-08	1.38577
winImp	MR1:chr05:26670349	5	26670349	1.2097e-11	0.486577	149	0.00945817	0.380735	1.75297e-08	1.39341
winImp	MR1:chr05:26322212	5	26322212	1.2109e-11	0.469799	149	0.00945817	0.380717	1.75297e-08	1.44579
winImp	MR1:chr05:26036685	5	26036685	1.21111e-11	0.47651	149	0.00945817	0.380713	1.75297e-08	1.51381
winImp	MR1:chr05:26633570	5	26633570	1.21131e-11	0.486577	149	0.00945817	0.38071	1.75297e-08	1.46482
winImp	MR1:chr05:25604808	5	25604808	1.21201e-11	0.5	149	0.00945817	0.3807	1.75297e-08	1.43925
winImp	MR1:chr05:26606007	5	26606007	1.21264e-11	0.469799	149	0.00945817	0.38069	1.75297e-08	1.37885
winImp	MR1:chr05:26472080	5	26472080	1.21395e-11	0.483221	149	0.00945817	0.38067	1.75297e-08	1.38935
winImp	MR1:chr05:26503033	5	26503033	1.21563e-11	0.473154	149	0.00945817	0.380644	1.75297e-08	1.39614
winImp	MR1:chr05:25849558	5	25849558	1.21579e-11	0.463087	149	0.00945817	0.380642	1.75297e-08	1.47554
winImp	MR1:chr05:25738165	5	25738165	1.21583e-11	0.47651	149	0.00945817	0.380642	1.75297e-08	1.42096
winImp	MR1:chr05:25512177	5	25512177	1.21589e-11	0.489933	149	0.00945817	0.380641	1.75297e-08	1.40676
winImp	MR1:chr05:26535267	5	26535267	1.216e-11	0.45302	149	0.00945817	0.380639	1.75297e-08	1.38793
winImp	MR1:chr05:25881024	5	25881024	1.21748e-11	0.483221	149	0.00945817	0.380616	1.75297e-08	1.40402
winImp	MR1:chr05:26285478	5	26285478	1.21805e-11	0.459732	149	0.00945817	0.380608	1.75297e-08	1.42351
winImp	MR1:chr05:26369234	5	26369234	1.21836e-11	0.463087	149	0.00945817	0.380603	1.75297e-08	1.43321
winImp	MR1:chr05:26352272	5	26352272	1.21899e-11	0.469799	149	0.00945817	0.380593	1.75297e-08	1.44514
winImp	MR1:chr05:26012942	5	26012942	1.21938e-11	0.473154	149	0.00945817	0.380588	1.75297e-08	1.4005
winImp	MR1:chr05:26662073	5	26662073	1.22055e-11	0.5	149	0.00945817	0.38057	1.75297e-08	1.50041
winImp	MR1:chr05:26324404	5	26324404	1.2214e-11	0.463087	149	0.00945817	0.380557	1.75297e-08	1.44523
winImp	MR1:chr05:25778864	5	25778864	1.22146e-11	0.479866	149	0.00945817	0.380556	1.75297e-08	1.45489
winImp	MR1:chr05:25778895	5	25778895	1.22146e-11	0.479866	149	0.00945817	0.380556	1.75297e-08	1.45489
winImp	MR1:chr05:26404741	5	26404741	1.22526e-11	0.489933	149	0.00945817	0.380499	1.75467e-08	1.37695
winImp	MR1:chr05:26449847	5	26449847	1.22575e-11	0.473154	149	0.00945817	0.380491	1.75467e-08	1.39056
winImp	MR1:chr05:25894080	5	25894080	1.22608e-11	0.493289	149	0.00945817	0.380486	1.75467e-08	1.42559
winImp	MR1:chr05:26594551	5	26594551	1.22644e-11	0.486577	149	0.00945817	0.380481	1.75467e-08	1.44695
winImp	MR1:chr05:26399057	5	26399057	1.22756e-11	0.486577	149	0.00945817	0.380464	1.75467e-08	1.40326
winImp	MR1:chr05:26248662	5	26248662	1.22798e-11	0.483221	149	0.00945817	0.380458	1.75467e-08	1.4443
winImp	MR1:chr05:26019739	5	26019739	1.22865e-11	0.479866	149	0.00945817	0.380447	1.75467e-08	1.42519
winImp	MR1:chr05:26338845	5	26338845	1.22921e-11	0.473154	149	0.00945817	0.380439	1.75467e-08	1.41797
winImp	MR1:chr05:26053107	5	26053107	1.23136e-11	0.449664	149	0.00945817	0.380407	1.75467e-08	1.47916
winImp	MR1:chr05:26248463	5	26248463	1.23167e-11	0.489933	149	0.00945817	0.380402	1.75467e-08	1.46175
winImp	MR1:chr05:25604917	5	25604917	1.23194e-11	0.486577	149	0.00945817	0.380398	1.75467e-08	1.48519
winImp	MR1:chr05:26503411	5	26503411	1.23343e-11	0.47651	149	0.00945817	0.380376	1.75467e-08	1.37874
winImp	MR1:chr05:26397495	5	26397495	1.23437e-11	0.489933	149	0.00945817	0.380362	1.75467e-08	1.35869
winImp	MR1:chr05:25605896	5	25605896	1.23447e-11	0.496644	149	0.00945817	0.38036	1.75467e-08	1.45696
winImp	MR1:chr05:25855075	5	25855075	1.23459e-11	0.432886	149	0.00945817	0.380358	1.75467e-08	1.46858
winImp	MR1:chr05:26403998	5	26403998	1.2371e-11	0.486577	149	0.00945817	0.380321	1.75546e-08	1.39086
winImp	MR1:chr05:26707569	5	26707569	1.23742e-11	0.486577	149	0.00945817	0.380316	1.75546e-08	1.40473
winImp	MR1:chr05:26350340	5	26350340	1.23849e-11	0.47651	149	0.00945817	0.3803	1.75546e-08	1.42076
winImp	MR1:chr05:26501325	5	26501325	1.23917e-11	0.47651	149	0.00945817	0.38029	1.75546e-08	1.39582
winImp	MR1:chr05:26286417	5	26286417	1.23944e-11	0.466443	149	0.00945817	0.380286	1.75546e-08	1.40619
winImp	MR1:chr05:26556730	5	26556730	1.24196e-11	0.456376	149	0.00945817	0.380248	1.75546e-08	1.40281
winImp	MR1:chr05:26347208	5	26347208	1.24281e-11	0.449664	149	0.00945817	0.380236	1.75546e-08	1.39739
winImp	MR1:chr05:26238660	5	26238660	1.24328e-11	0.486577	149	0.00945817	0.380229	1.75546e-08	1.49074
winImp	MR1:chr05:26614352	5	26614352	1.24348e-11	0.496644	149	0.00945817	0.380226	1.75546e-08	1.4071
winImp	MR1:chr05:26364464	5	26364464	1.24386e-11	0.496644	149	0.00945817	0.38022	1.75546e-08	1.47643
winImp	MR1:chr05:26536549	5	26536549	1.24408e-11	0.47651	149	0.00945817	0.380217	1.75546e-08	1.39439
winImp	MR1:chr05:26282408	5	26282408	1.2447e-11	0.456376	149	0.00945817	0.380208	1.75546e-08	1.39216
winImp	MR1:chr05:25699825	5	25699825	1.24759e-11	0.473154	149	0.00945817	0.380165	1.75703e-08	1.4296
winImp	MR1:chr05:26674104	5	26674104	1.24774e-11	0.489933	149	0.00945817	0.380163	1.75703e-08	1.41419
winImp	MR1:chr05:26513067	5	26513067	1.2482e-11	0.483221	149	0.00945817	0.380156	1.75703e-08	1.38814
winImp	MR1:chr05:26239228	5	26239228	1.2515e-11	0.486577	149	0.00945817	0.380107	1.759e-08	1.41304
winImp	MR1:chr05:26500613	5	26500613	1.25166e-11	0.483221	149	0.00945817	0.380104	1.759e-08	1.36389
winImp	MR1:chr05:26237265	5	26237265	1.25318e-11	0.45302	149	0.00945817	0.380082	1.759e-08	1.40381
winImp	MR1:chr05:25778996	5	25778996	1.25335e-11	0.466443	149	0.00945817	0.380079	1.759e-08	1.45692
winImp	MR1:chr05:26064761	5	26064761	1.2536e-11	0.486577	149	0.00945817	0.380076	1.759e-08	1.48394
winImp	MR1:chr05:26503788	5	26503788	1.25457e-11	0.469799	149	0.00945817	0.380062	1.75925e-08	1.3686
winImp	MR1:chr05:26504193	5	26504193	1.25845e-11	0.483221	149	0.00945817	0.380004	1.76357e-08	1.38933
winImp	MR1:chr05:26551878	5	26551878	1.25976e-11	0.473154	149	0.00945817	0.379985	1.76429e-08	1.38229
winImp	MR1:chr05:25805422	5	25805422	1.26252e-11	0.473154	149	0.00945817	0.379945	1.76703e-08	1.39885
winImp	MR1:chr05:25712890	5	25712890	1.26438e-11	0.486577	149	0.00945817	0.379917	1.76761e-08	1.40549
winImp	MR1:chr05:25730786	5	25730786	1.26454e-11	0.469799	149	0.00945817	0.379915	1.76761e-08	1.40233
winImp	MR1:chr05:25913467	5	25913467	1.26689e-11	0.473154	149	0.00945817	0.379881	1.76949e-08	1.45992
winImp	MR1:chr05:26606026	5	26606026	1.26749e-11	0.469799	149	0.00945817	0.379872	1.76949e-08	1.38621
winImp	MR1:chr05:26230221	5	26230221	1.26965e-11	0.463087	149	0.00945817	0.379841	1.7711e-08	1.41665
winImp	MR1:chr05:25915740	5	25915740	1.27025e-11	0.463087	149	0.00945817	0.379832	1.7711e-08	1.52644
winImp	MR1:chr05:26326477	5	26326477	1.27198e-11	0.45302	149	0.00945817	0.379807	1.7714e-08	1.37958
winImp	MR1:chr05:26377581	5	26377581	1.27208e-11	0.47651	149	0.00945817	0.379805	1.7714e-08	1.40358
winImp	MR1:chr05:25931677	5	25931677	1.27377e-11	0.469799	149	0.00945817	0.379781	1.77216e-08	1.42073
winImp	MR1:chr05:25823441	5	25823441	1.27423e-11	0.466443	149	0.00945817	0.379774	1.77216e-08	1.44858
winImp	MR1:chr05:26655289	5	26655289	1.27641e-11	0.486577	149	0.00945817	0.379743	1.77357e-08	1.37158
winImp	MR1:chr05:25983516	5	25983516	1.27815e-11	0.456376	149	0.00945817	0.379717	1.77357e-08	1.39983
winImp	MR1:chr05:26394385	5	26394385	1.27935e-11	0.473154	149	0.00945817	0.3797	1.77357e-08	1.43379
winImp	MR1:chr05:26695777	5	26695777	1.27963e-11	0.493289	149	0.00945817	0.379696	1.77357e-08	1.44613
winImp	MR1:chr05:26041227	5	26041227	1.27968e-11	0.466443	149	0.00945817	0.379695	1.77357e-08	1.44095
winImp	MR1:chr05:26639825	5	26639825	1.28007e-11	0.483221	149	0.00945817	0.37969	1.77357e-08	1.47111
winImp	MR1:chr05:26325719	5	26325719	1.28244e-11	0.459732	149	0.00945817	0.379655	1.77575e-08	1.41256
winImp	MR1:chr05:26489943	5	26489943	1.28456e-11	0.483221	149	0.00945817	0.379625	1.77665e-08	1.39543
winImp	MR1:chr05:25710308	5	25710308	1.28606e-11	0.5	149	0.00945817	0.379603	1.77665e-08	1.41969
winImp	MR1:chr05:25737409	5	25737409	1.2864e-11	0.473154	149	0.00945817	0.379598	1.77665e-08	1.41086
winImp	MR1:chr05:25720960	5	25720960	1.28806e-11	0.47651	149	0.00945817	0.379575	1.77665e-08	1.47719
winImp	MR1:chr05:25723155	5	25723155	1.28843e-11	0.496644	149	0.00945817	0.379569	1.77665e-08	1.43893
winImp	MR1:chr05:26494552	5	26494552	1.28864e-11	0.473154	149	0.00945817	0.379566	1.77665e-08	1.38965
winImp	MR1:chr05:25998505	5	25998505	1.28901e-11	0.463087	149	0.00945817	0.379561	1.77665e-08	1.40126
winImp	MR1:chr05:25929502	5	25929502	1.29094e-11	0.47651	149	0.00945817	0.379533	1.77665e-08	1.42662
winImp	MR1:chr05:25929504	5	25929504	1.29094e-11	0.47651	149	0.00945817	0.379533	1.77665e-08	1.42662
winImp	MR1:chr05:26342473	5	26342473	1.29116e-11	0.473154	149	0.00945817	0.37953	1.77665e-08	1.41778
winImp	MR1:chr05:26020781	5	26020781	1.29217e-11	0.459732	149	0.00945817	0.379516	1.77693e-08	1.42447
winImp	MR1:chr05:25721017	5	25721017	1.29381e-11	0.47651	149	0.00945817	0.379492	1.77778e-08	1.46873
winImp	MR1:chr05:25800447	5	25800447	1.29463e-11	0.466443	149	0.00945817	0.379481	1.77778e-08	1.45056
winImp	MR1:chr05:25512249	5	25512249	1.2955e-11	0.496644	149	0.00945817	0.379468	1.77778e-08	1.41567
winImp	MR1:chr05:25567379	5	25567379	1.29628e-11	0.496644	149	0.00945817	0.379457	1.77778e-08	1.43927
winImp	MR1:chr05:26535903	5	26535903	1.29682e-11	0.466443	149	0.00945817	0.379449	1.77778e-08	1.35581
winImp	MR1:chr05:26448474	5	26448474	1.29938e-11	0.479866	149	0.00945817	0.379413	1.77835e-08	1.35558
winImp	MR1:chr05:26369109	5	26369109	1.29951e-11	0.473154	149	0.00945817	0.379411	1.77835e-08	1.44358
winImp	MR1:chr05:26494567	5	26494567	1.29966e-11	0.47651	149	0.00945817	0.379409	1.77835e-08	1.36634
winImp	MR1:chr05:26474207	5	26474207	1.30183e-11	0.489933	149	0.00945817	0.379378	1.77839e-08	1.38226
winImp	MR1:chr05:25580230	5	25580230	1.30259e-11	0.493289	149	0.00945817	0.379367	1.77839e-08	1.43425
winImp	MR1:chr05:26020600	5	26020600	1.30276e-11	0.463087	149	0.00945817	0.379365	1.77839e-08	1.42388
winImp	MR1:chr05:26240659	5	26240659	1.30291e-11	0.479866	149	0.00945817	0.379363	1.77839e-08	1.39735
winImp	MR1:chr05:26607359	5	26607359	1.30655e-11	0.479866	149	0.00945817	0.379311	1.78226e-08	1.37846
winImp	MR1:chr05:26364580	5	26364580	1.30806e-11	0.486577	149	0.00945817	0.37929	1.78245e-08	1.54307
winImp	MR1:chr05:26482990	5	26482990	1.30831e-11	0.5	149	0.00945817	0.379286	1.78245e-08	1.47116
winImp	MR1:chr05:26013142	5	26013142	1.31279e-11	0.489933	149	0.00945817	0.379223	1.78298e-08	1.45044
winImp	MR1:chr05:26543150	5	26543150	1.31377e-11	0.479866	149	0.00945817	0.379209	1.78298e-08	1.3622
winImp	MR1:chr05:26243992	5	26243992	1.31392e-11	0.466443	149	0.00945817	0.379207	1.78298e-08	1.45081
winImp	MR1:chr05:25721401	5	25721401	1.31441e-11	0.47651	149	0.00945817	0.3792	1.78298e-08	1.47641
winImp	MR1:chr05:25732705	5	25732705	1.31504e-11	0.47651	149	0.00945817	0.379192	1.78298e-08	1.39967
winImp	MR1:chr05:25652699	5	25652699	1.31531e-11	0.493289	149	0.00945817	0.379188	1.78298e-08	1.40434
winImp	MR1:chr05:26447702	5	26447702	1.31578e-11	0.493289	149	0.00945817	0.379181	1.78298e-08	1.381
winImp	MR1:chr05:25738031	5	25738031	1.31652e-11	0.459732	149	0.00945817	0.379171	1.78298e-08	1.41159
winImp	MR1:chr05:25721369	5	25721369	1.31705e-11	0.47651	149	0.00945817	0.379163	1.78298e-08	1.4751
winImp	MR1:chr05:25928848	5	25928848	1.31887e-11	0.483221	149	0.00945817	0.379138	1.78298e-08	1.42953
winImp	MR1:chr05:26363642	5	26363642	1.31957e-11	0.47651	149	0.00945817	0.379128	1.78298e-08	1.499
winImp	MR1:chr05:26561717	5	26561717	1.31972e-11	0.466443	149	0.00945817	0.379126	1.78298e-08	1.37788
winImp	MR1:chr05:26353730	5	26353730	1.31982e-11	0.456376	149	0.00945817	0.379125	1.78298e-08	1.42416
winImp	MR1:chr05:26502250	5	26502250	1.32119e-11	0.473154	149	0.00945817	0.379105	1.78298e-08	1.38833
winImp	MR1:chr05:26509821	5	26509821	1.32151e-11	0.489933	149	0.00945817	0.379101	1.78298e-08	1.41292
winImp	MR1:chr05:26051170	5	26051170	1.32221e-11	0.442953	149	0.00945817	0.379091	1.78298e-08	1.47189
winImp	MR1:chr05:26624316	5	26624316	1.32344e-11	0.493289	149	0.00945817	0.379074	1.78298e-08	1.42195
winImp	MR1:chr05:25877649	5	25877649	1.32344e-11	0.473154	149	0.00945817	0.379074	1.78298e-08	1.40943
winImp	MR1:chr05:26473693	5	26473693	1.32489e-11	0.493289	149	0.00945817	0.379054	1.78298e-08	1.38612
winImp	MR1:chr05:26397327	5	26397327	1.32561e-11	0.496644	149	0.00945817	0.379044	1.78298e-08	1.36251
winImp	MR1:chr05:25824507	5	25824507	1.32569e-11	0.446309	149	0.00945817	0.379043	1.78298e-08	1.42014
winImp	MR1:chr05:26005294	5	26005294	1.32763e-11	0.466443	149	0.00945817	0.379016	1.78391e-08	1.44879
winImp	MR1:chr05:26369764	5	26369764	1.3285e-11	0.469799	149	0.00945817	0.379003	1.78391e-08	1.40536
winImp	MR1:chr05:25715752	5	25715752	1.32881e-11	0.479866	149	0.00945817	0.378999	1.78391e-08	1.38248
winImp	MR1:chr05:26479054	5	26479054	1.32988e-11	0.483221	149	0.00945817	0.378984	1.78427e-08	1.35706
winImp	MR1:chr05:26512997	5	26512997	1.33205e-11	0.483221	149	0.00945817	0.378954	1.78514e-08	1.39031
winImp	MR1:chr05:26020814	5	26020814	1.33215e-11	0.463087	149	0.00945817	0.378953	1.78514e-08	1.42337
winImp	MR1:chr05:26392064	5	26392064	1.33344e-11	0.469799	149	0.00945817	0.378935	1.78536e-08	1.40179
winImp	MR1:chr05:26329465	5	26329465	1.33496e-11	0.459732	149	0.00945817	0.378914	1.78536e-08	1.45269
winImp	MR1:chr05:26286992	5	26286992	1.33518e-11	0.45302	149	0.00945817	0.378911	1.78536e-08	1.41976
winImp	MR1:chr05:26053396	5	26053396	1.33682e-11	0.449664	149	0.00945817	0.378888	1.78536e-08	1.45788
winImp	MR1:chr05:26663746	5	26663746	1.33797e-11	0.47651	149	0.00945817	0.378872	1.78536e-08	1.50312
winImp	MR1:chr05:25571368	5	25571368	1.33889e-11	0.473154	149	0.00945817	0.37886	1.78536e-08	1.4595
winImp	MR1:chr05:26703618	5	26703618	1.3397e-11	0.489933	149	0.00945817	0.378849	1.78536e-08	1.37298
winImp	MR1:chr05:26230117	5	26230117	1.34001e-11	0.463087	149	0.00945817	0.378844	1.78536e-08	1.39708
winImp	MR1:chr05:26496799	5	26496799	1.34021e-11	0.486577	149	0.00945817	0.378841	1.78536e-08	1.34513
winImp	MR1:chr05:25628823	5	25628823	1.34148e-11	0.496644	149	0.00945817	0.378824	1.78536e-08	1.44146
winImp	MR1:chr05:26030184	5	26030184	1.34188e-11	0.473154	149	0.00945817	0.378818	1.78536e-08	1.44705
winImp	MR1:chr05:26238594	5	26238594	1.34256e-11	0.486577	149	0.00945817	0.378809	1.78536e-08	1.48211
winImp	MR1:chr05:26581674	5	26581674	1.34284e-11	0.489933	149	0.00945817	0.378805	1.78536e-08	1.40864
winImp	MR1:chr05:26640603	5	26640603	1.34507e-11	0.496644	149	0.00945817	0.378775	1.78638e-08	1.44788
winImp	MR1:chr05:26662028	5	26662028	1.34523e-11	0.493289	149	0.00945817	0.378772	1.78638e-08	1.4762
winImp	MR1:chr05:26388982	5	26388982	1.34889e-11	0.483221	149	0.00945817	0.378722	1.7888e-08	1.40532
winImp	MR1:chr05:26036994	5	26036994	1.34987e-11	0.469799	149	0.00945817	0.378709	1.7888e-08	1.53848
winImp	MR1:chr05:26349338	5	26349338	1.35024e-11	0.463087	149	0.00945817	0.378704	1.7888e-08	1.41388
winImp	MR1:chr05:26489092	5	26489092	1.35135e-11	0.483221	149	0.00945817	0.378689	1.7888e-08	1.39406
winImp	MR1:chr05:26635708	5	26635708	1.35147e-11	0.493289	149	0.00945817	0.378687	1.7888e-08	1.36462
winImp	MR1:chr05:25927084	5	25927084	1.35192e-11	0.473154	149	0.00945817	0.378681	1.7888e-08	1.43543
winImp	MR1:chr05:25565922	5	25565922	1.35444e-11	0.5	149	0.00945817	0.378646	1.78969e-08	1.41616
winImp	MR1:chr05:26482864	5	26482864	1.35487e-11	0.493289	149	0.00945817	0.378641	1.78969e-08	1.41825
winImp	MR1:chr05:25652642	5	25652642	1.3553e-11	0.496644	149	0.00945817	0.378635	1.78969e-08	1.41562
winImp	MR1:chr05:26005091	5	26005091	1.35634e-11	0.469799	149	0.00945817	0.378621	1.78969e-08	1.44965
winImp	MR1:chr05:26361645	5	26361645	1.35739e-11	0.473154	149	0.00945817	0.378606	1.78969e-08	1.44949
winImp	MR1:chr05:25583903	5	25583903	1.35806e-11	0.496644	149	0.00945817	0.378597	1.78969e-08	1.42537
winImp	MR1:chr05:26482655	5	26482655	1.35892e-11	0.489933	149	0.00945817	0.378585	1.78969e-08	1.36674
winImp	MR1:chr05:26064282	5	26064282	1.35909e-11	0.489933	149	0.00945817	0.378583	1.78969e-08	1.43577
winImp	MR1:chr05:26660414	5	26660414	1.35999e-11	0.486577	149	0.00945817	0.378571	1.7898e-08	1.38437
winImp	MR1:chr05:26052907	5	26052907	1.36102e-11	0.45302	149	0.00945817	0.378557	1.78985e-08	1.41443
winImp	MR1:chr05:25721578	5	25721578	1.36205e-11	0.479866	149	0.00945817	0.378543	1.78985e-08	1.45952
winImp	MR1:chr05:26321715	5	26321715	1.36246e-11	0.456376	149	0.00945817	0.378537	1.78985e-08	1.41207
winImp	MR1:chr05:25829686	5	25829686	1.36475e-11	0.466443	149	0.00945817	0.378506	1.79024e-08	1.39757
winImp	MR1:chr05:25931615	5	25931615	1.36559e-11	0.469799	149	0.00945817	0.378495	1.79024e-08	1.41383
winImp	MR1:chr05:25778960	5	25778960	1.36752e-11	0.469799	149	0.00945817	0.378469	1.79024e-08	1.45653
winImp	MR1:chr05:26448323	5	26448323	1.36754e-11	0.486577	149	0.00945817	0.378469	1.79024e-08	1.36658
winImp	MR1:chr05:26707460	5	26707460	1.369e-11	0.493289	149	0.00945817	0.378449	1.79024e-08	1.38904
winImp	MR1:chr05:26569866	5	26569866	1.36903e-11	0.5	149	0.00945817	0.378449	1.79024e-08	1.38918
winImp	MR1:chr05:26013500	5	26013500	1.37052e-11	0.466443	149	0.00945817	0.378429	1.79024e-08	1.47412
winImp	MR1:chr05:25823397	5	25823397	1.37059e-11	0.463087	149	0.00945817	0.378428	1.79024e-08	1.45836
winImp	MR1:chr05:25875681	5	25875681	1.37087e-11	0.463087	149	0.00945817	0.378424	1.79024e-08	1.40032
winImp	MR1:chr05:26229098	5	26229098	1.37088e-11	0.47651	149	0.00945817	0.378424	1.79024e-08	1.41183
winImp	MR1:chr05:26050833	5	26050833	1.37287e-11	0.463087	149	0.00945817	0.378397	1.79179e-08	1.44512
winImp	MR1:chr05:26654396	5	26654396	1.3768e-11	0.459732	149	0.00945817	0.378344	1.79442e-08	1.3556
winImp	MR1:chr05:26399398	5	26399398	1.38151e-11	0.486577	149	0.00945817	0.378281	1.79442e-08	1.4089
winImp	MR1:chr05:26394414	5	26394414	1.38198e-11	0.473154	149	0.00945817	0.378275	1.79442e-08	1.43159
winImp	MR1:chr05:26378396	5	26378396	1.382e-11	0.469799	149	0.00945817	0.378275	1.79442e-08	1.39768
winImp	MR1:chr05:25571719	5	25571719	1.38262e-11	0.463087	149	0.00945817	0.378266	1.79442e-08	1.48817
winImp	MR1:chr05:25571721	5	25571721	1.38262e-11	0.463087	149	0.00945817	0.378266	1.79442e-08	1.48817
winImp	MR1:chr05:26392077	5	26392077	1.38268e-11	0.466443	149	0.00945817	0.378265	1.79442e-08	1.40759
winImp	MR1:chr05:26512384	5	26512384	1.38298e-11	0.483221	149	0.00945817	0.378261	1.79442e-08	1.45696
winImp	MR1:chr05:26512390	5	26512390	1.38298e-11	0.483221	149	0.00945817	0.378261	1.79442e-08	1.45696
winImp	MR1:chr05:26524947	5	26524947	1.38304e-11	0.469799	149	0.00945817	0.378261	1.79442e-08	1.3932
winImp	MR1:chr05:26370631	5	26370631	1.38395e-11	0.473154	149	0.00945817	0.378248	1.79456e-08	1.40953
winImp	MR1:chr05:25721228	5	25721228	1.38727e-11	0.486577	149	0.00945817	0.378204	1.7978e-08	1.47827
winImp	MR1:chr05:25999773	5	25999773	1.3894e-11	0.479866	149	0.00945817	0.378176	1.79951e-08	1.40616
winImp	MR1:chr05:26662066	5	26662066	1.39077e-11	0.493289	149	0.00945817	0.378158	1.79971e-08	1.48134
winImp	MR1:chr05:26543331	5	26543331	1.39119e-11	0.466443	149	0.00945817	0.378152	1.79971e-08	1.37005
winImp	MR1:chr05:25610169	5	25610169	1.3924e-11	0.489933	149	0.00945817	0.378136	1.80022e-08	1.39074
winImp	MR1:chr05:26373490	5	26373490	1.3937e-11	0.473154	149	0.00945817	0.378119	1.80084e-08	1.43729
winImp	MR1:chr05:25594044	5	25594044	1.39665e-11	0.489933	149	0.00945817	0.37808	1.80335e-08	1.39581
winImp	MR1:chr05:26515501	5	26515501	1.39728e-11	0.473154	149	0.00945817	0.378072	1.80335e-08	1.4034
winImp	MR1:chr05:26669445	5	26669445	1.39982e-11	0.493289	149	0.00945817	0.378038	1.80558e-08	1.41872
winImp	MR1:chr05:25728552	5	25728552	1.40179e-11	0.483221	149	0.00945817	0.378012	1.80591e-08	1.4031
winImp	MR1:chr05:26271975	5	26271975	1.40212e-11	0.479866	149	0.00945817	0.378008	1.80591e-08	1.46928
winImp	MR1:chr05:26326562	5	26326562	1.40313e-11	0.456376	149	0.00945817	0.377994	1.80591e-08	1.39127
winImp	MR1:chr05:26482972	5	26482972	1.40366e-11	0.486577	149	0.00945817	0.377988	1.80591e-08	1.43466
winImp	MR1:chr05:26573159	5	26573159	1.40524e-11	0.489933	149	0.00945817	0.377967	1.80591e-08	1.44274
winImp	MR1:chr05:25728843	5	25728843	1.40552e-11	0.466443	149	0.00945817	0.377963	1.80591e-08	1.42862
winImp	MR1:chr05:26684706	5	26684706	1.40581e-11	0.463087	149	0.00945817	0.377959	1.80591e-08	1.41061
winImp	MR1:chr05:26289799	5	26289799	1.40784e-11	0.459732	149	0.00945817	0.377933	1.80724e-08	1.41738
winImp	MR1:chr05:26012650	5	26012650	1.40849e-11	0.466443	149	0.00945817	0.377924	1.80724e-08	1.40028
winImp	MR1:chr05:25927415	5	25927415	1.41014e-11	0.483221	149	0.00945817	0.377903	1.8081e-08	1.41313
winImp	MR1:chr05:26489034	5	26489034	1.41106e-11	0.47651	149	0.00945817	0.37789	1.8081e-08	1.38498
winImp	MR1:chr05:26534497	5	26534497	1.41162e-11	0.456376	149	0.00945817	0.377883	1.8081e-08	1.37971
winImp	MR1:chr05:26535286	5	26535286	1.4135e-11	0.45302	149	0.00945817	0.377859	1.80946e-08	1.37189
winImp	MR1:chr05:25604850	5	25604850	1.41475e-11	0.483221	149	0.00945817	0.377842	1.81e-08	1.4544
winImp	MR1:chr05:26373192	5	26373192	1.42111e-11	0.473154	149	0.00945817	0.37776	1.81709e-08	1.4151
winImp	MR1:chr05:25688427	5	25688427	1.42256e-11	0.486577	149	0.00945817	0.377741	1.81789e-08	1.39121
winImp	MR1:chr05:25881061	5	25881061	1.42413e-11	0.479866	149	0.00945817	0.37772	1.81884e-08	1.40504
winImp	MR1:chr05:26524581	5	26524581	1.42576e-11	0.47651	149	0.00945817	0.377699	1.81901e-08	1.41071
winImp	MR1:chr05:25588288	5	25588288	1.42747e-11	0.489933	149	0.00945817	0.377677	1.81901e-08	1.41746
winImp	MR1:chr05:25829607	5	25829607	1.42937e-11	0.45302	149	0.00945817	0.377653	1.81901e-08	1.42903
winImp	MR1:chr05:26497036	5	26497036	1.42946e-11	0.496644	149	0.00945817	0.377651	1.81901e-08	1.39034
winImp	MR1:chr05:25733844	5	25733844	1.43055e-11	0.489933	149	0.00945817	0.377637	1.81901e-08	1.38064
winImp	MR1:chr05:26059283	5	26059283	1.43063e-11	0.483221	149	0.00945817	0.377636	1.81901e-08	1.4183
winImp	MR1:chr05:26501260	5	26501260	1.43172e-11	0.479866	149	0.00945817	0.377622	1.81901e-08	1.38648
winImp	MR1:chr05:26487138	5	26487138	1.43226e-11	0.486577	149	0.00945817	0.377615	1.81901e-08	1.37256
winImp	MR1:chr05:26286214	5	26286214	1.433e-11	0.459732	149	0.00945817	0.377606	1.81901e-08	1.41154
winImp	MR1:chr05:26467158	5	26467158	1.43371e-11	0.5	149	0.00945817	0.377597	1.81901e-08	1.46014
winImp	MR1:chr05:26364491	5	26364491	1.43402e-11	0.493289	149	0.00945817	0.377593	1.81901e-08	1.46169
winImp	MR1:chr05:25553466	5	25553466	1.43417e-11	0.493289	149	0.00945817	0.377591	1.81901e-08	1.46725
winImp	MR1:chr05:26434294	5	26434294	1.43742e-11	0.483221	149	0.00945817	0.377549	1.82204e-08	1.39983
winImp	MR1:chr05:26594437	5	26594437	1.43821e-11	0.486577	149	0.00945817	0.377539	1.82204e-08	1.42574
winImp	MR1:chr05:26240924	5	26240924	1.43922e-11	0.486577	149	0.00945817	0.377526	1.82228e-08	1.41149
winImp	MR1:chr05:26325820	5	26325820	1.44275e-11	0.469799	149	0.00945817	0.377481	1.82506e-08	1.39441
winImp	MR1:chr05:25583726	5	25583726	1.44308e-11	0.489933	149	0.00945817	0.377477	1.82506e-08	1.42201
winImp	MR1:chr05:25653176	5	25653176	1.44505e-11	0.5	149	0.00945817	0.377451	1.82651e-08	1.40697
winImp	MR1:chr05:26329151	5	26329151	1.44722e-11	0.459732	149	0.00945817	0.377424	1.8282e-08	1.40571
winImp	MR1:chr05:26417393	5	26417393	1.4484e-11	0.479866	149	0.00945817	0.377409	1.82831e-08	1.43432
winImp	MR1:chr05:25702097	5	25702097	1.44896e-11	0.496644	149	0.00945817	0.377401	1.82831e-08	1.44821
winImp	MR1:chr05:26343816	5	26343816	1.45112e-11	0.466443	149	0.00945817	0.377374	1.82907e-08	1.37734
winImp	MR1:chr05:26534533	5	26534533	1.45188e-11	0.456376	149	0.00945817	0.377364	1.82907e-08	1.38913
winImp	MR1:chr05:26448967	5	26448967	1.45206e-11	0.493289	149	0.00945817	0.377362	1.82907e-08	1.38922
winImp	MR1:chr05:26601356	5	26601356	1.45385e-11	0.483221	149	0.00945817	0.377339	1.83028e-08	1.39287
winImp	MR1:chr05:25540696	5	25540696	1.4563e-11	0.486577	149	0.00945817	0.377308	1.8322e-08	1.46214
winImp	MR1:chr05:25733529	5	25733529	1.45703e-11	0.469799	149	0.00945817	0.377299	1.8322e-08	1.40615
winImp	MR1:chr05:26556995	5	26556995	1.45817e-11	0.449664	149	0.00945817	0.377285	1.83258e-08	1.41663
winImp	MR1:chr05:26468898	5	26468898	1.45952e-11	0.493289	149	0.00945817	0.377268	1.83323e-08	1.41146
winImp	MR1:chr05:25629273	5	25629273	1.46049e-11	0.493289	149	0.00945817	0.377255	1.83341e-08	1.44783
winImp	MR1:chr05:26065748	5	26065748	1.46357e-11	0.486577	149	0.00945817	0.377216	1.8349e-08	1.43396
winImp	MR1:chr05:26034535	5	26034535	1.46442e-11	0.496644	149	0.00945817	0.377206	1.8349e-08	1.47878
winImp	MR1:chr05:26540485	5	26540485	1.46454e-11	0.47651	149	0.00945817	0.377204	1.8349e-08	1.40966
winImp	MR1:chr05:26537509	5	26537509	1.46532e-11	0.45302	149	0.00945817	0.377194	1.8349e-08	1.41235
winImp	MR1:chr05:26366445	5	26366445	1.46584e-11	0.473154	149	0.00945817	0.377188	1.8349e-08	1.41611
winImp	MR1:chr05:25777668	5	25777668	1.46828e-11	0.486577	149	0.00945817	0.377157	1.83623e-08	1.39828
winImp	MR1:chr05:25720342	5	25720342	1.46857e-11	0.473154	149	0.00945817	0.377154	1.83623e-08	1.42861
winImp	MR1:chr05:26474144	5	26474144	1.47068e-11	0.5	149	0.00945817	0.377127	1.83734e-08	1.39912
winImp	MR1:chr05:26619229	5	26619229	1.47171e-11	0.493289	149	0.00945817	0.377114	1.83734e-08	1.38283
winImp	MR1:chr05:26063655	5	26063655	1.47196e-11	0.496644	149	0.00945817	0.377111	1.83734e-08	1.44892
winImp	MR1:chr05:25999559	5	25999559	1.4737e-11	0.479866	149	0.00945817	0.377089	1.83847e-08	1.38901
winImp	MR1:chr05:26326323	5	26326323	1.47757e-11	0.456376	149	0.00945817	0.377041	1.83949e-08	1.37848
winImp	MR1:chr05:25829563	5	25829563	1.47759e-11	0.456376	149	0.00945817	0.377041	1.83949e-08	1.42549
winImp	MR1:chr05:26501349	5	26501349	1.47775e-11	0.473154	149	0.00945817	0.377039	1.83949e-08	1.39741
winImp	MR1:chr05:26512381	5	26512381	1.47785e-11	0.493289	149	0.00945817	0.377037	1.83949e-08	1.45949
winImp	MR1:chr05:25936151	5	25936151	1.47995e-11	0.459732	149	0.00945817	0.377011	1.83973e-08	1.4111
winImp	MR1:chr05:26605979	5	26605979	1.47996e-11	0.479866	149	0.00945817	0.377011	1.83973e-08	1.36407
winImp	MR1:chr05:26035164	5	26035164	1.48054e-11	0.483221	149	0.00945817	0.377004	1.83973e-08	1.44672
winImp	MR1:chr05:26307875	5	26307875	1.48155e-11	0.466443	149	0.00945817	0.376991	1.83994e-08	1.43659
winImp	MR1:chr05:26373248	5	26373248	1.48581e-11	0.466443	149	0.00945817	0.376938	1.84419e-08	1.41235
winImp	MR1:chr05:26547288	5	26547288	1.49222e-11	0.486577	149	0.00945817	0.376859	1.85007e-08	1.3718
winImp	MR1:chr05:26613719	5	26613719	1.49238e-11	0.47651	149	0.00945817	0.376857	1.85007e-08	1.34745
winImp	MR1:chr05:26618190	5	26618190	1.49307e-11	0.489933	149	0.00945817	0.376848	1.85007e-08	1.41174
winImp	MR1:chr05:26340587	5	26340587	1.49665e-11	0.466443	149	0.00945817	0.376804	1.85049e-08	1.38975
winImp	MR1:chr05:26340611	5	26340611	1.49665e-11	0.466443	149	0.00945817	0.376804	1.85049e-08	1.38975
winImp	MR1:chr05:26340615	5	26340615	1.49665e-11	0.466443	149	0.00945817	0.376804	1.85049e-08	1.38975
winImp	MR1:chr05:26050735	5	26050735	1.49676e-11	0.466443	149	0.00945817	0.376803	1.85049e-08	1.44198
winImp	MR1:chr05:26417199	5	26417199	1.49865e-11	0.489933	149	0.00945817	0.37678	1.85179e-08	1.43381
winImp	MR1:chr05:26494554	5	26494554	1.50342e-11	0.47651	149	0.00945817	0.376721	1.8548e-08	1.37222
winImp	MR1:chr05:25874763	5	25874763	1.50365e-11	0.493289	149	0.00945817	0.376718	1.8548e-08	1.41146
winImp	MR1:chr05:25976745	5	25976745	1.50423e-11	0.449664	149	0.00945817	0.376711	1.8548e-08	1.38554
winImp	MR1:chr05:26662024	5	26662024	1.50477e-11	0.486577	149	0.00945817	0.376705	1.8548e-08	1.47357
winImp	MR1:chr05:26516688	5	26516688	1.5053e-11	0.483221	149	0.00945817	0.376698	1.8548e-08	1.40947
winImp	MR1:chr05:26546525	5	26546525	1.50797e-11	0.47651	149	0.00945817	0.376665	1.85694e-08	1.37262
winImp	MR1:chr05:26628922	5	26628922	1.50872e-11	0.496644	149	0.00945817	0.376656	1.85694e-08	1.40487
winImp	MR1:chr05:26846227	5	26846227	1.50996e-11	0.463087	149	0.00945817	0.376641	1.85743e-08	1.42935
winImp	MR1:chr05:25727666	5	25727666	1.51596e-11	0.479866	149	0.00945817	0.376568	1.86377e-08	1.40638
winImp	MR1:chr05:26423222	5	26423222	1.51781e-11	0.47651	149	0.00945817	0.376545	1.86495e-08	1.39534
winImp	MR1:chr05:26634244	5	26634244	1.51914e-11	0.5	149	0.00945817	0.376529	1.86495e-08	1.42074
winImp	MR1:chr05:25567332	5	25567332	1.51946e-11	0.479866	149	0.00945817	0.376525	1.86495e-08	1.43668
winImp	MR1:chr05:26466606	5	26466606	1.52354e-11	0.493289	149	0.00945817	0.376476	1.86783e-08	1.42364
winImp	MR1:chr05:25855022	5	25855022	1.52412e-11	0.449664	149	0.00945817	0.376469	1.86783e-08	1.44873
winImp	MR1:chr05:26524757	5	26524757	1.52456e-11	0.483221	149	0.00945817	0.376464	1.86783e-08	1.39842
winImp	MR1:chr05:25779104	5	25779104	1.52581e-11	0.473154	149	0.00945817	0.376448	1.86783e-08	1.42219
winImp	MR1:chr05:25622622	5	25622622	1.52651e-11	0.483221	149	0.00945817	0.37644	1.86783e-08	1.3624
winImp	MR1:chr05:26013510	5	26013510	1.52693e-11	0.469799	149	0.00945817	0.376435	1.86783e-08	1.46948
winImp	MR1:chr05:26464907	5	26464907	1.52774e-11	0.496644	149	0.00945817	0.376425	1.86783e-08	1.37469
winImp	MR1:chr05:26489028	5	26489028	1.52933e-11	0.479866	149	0.00945817	0.376406	1.86831e-08	1.38927
winImp	MR1:chr05:25755073	5	25755073	1.52982e-11	0.483221	149	0.00945817	0.3764	1.86831e-08	1.38875
winImp	MR1:chr05:26508095	5	26508095	1.53366e-11	0.47651	149	0.00945817	0.376354	1.87195e-08	1.37392
winImp	MR1:chr05:25541582	5	25541582	1.53666e-11	0.483221	149	0.00945817	0.376318	1.87406e-08	1.43812
winImp	MR1:chr05:25721207	5	25721207	1.53708e-11	0.486577	149	0.00945817	0.376313	1.87406e-08	1.47252
winImp	MR1:chr05:26036999	5	26036999	1.54107e-11	0.466443	149	0.00945817	0.376265	1.87726e-08	1.53125
winImp	MR1:chr05:26663793	5	26663793	1.54197e-11	0.479866	149	0.00945817	0.376254	1.87726e-08	1.48778
winImp	MR1:chr05:26322781	5	26322781	1.54311e-11	0.473154	149	0.00945817	0.376241	1.87726e-08	1.4099
winImp	MR1:chr05:26287055	5	26287055	1.54317e-11	0.45302	149	0.00945817	0.37624	1.87726e-08	1.4127
winImp	MR1:chr05:25951358	5	25951358	1.54442e-11	0.446309	149	0.00945817	0.376225	1.87726e-08	1.39686
winImp	MR1:chr05:25790727	5	25790727	1.54481e-11	0.486577	149	0.00945817	0.37622	1.87726e-08	1.422
winImp	MR1:chr05:25853280	5	25853280	1.55042e-11	0.449664	149	0.00945817	0.376154	1.88303e-08	1.37222
winImp	MR1:chr05:25719503	5	25719503	1.55361e-11	0.47651	149	0.00945817	0.376116	1.88474e-08	1.40086
winImp	MR1:chr05:25719529	5	25719529	1.55361e-11	0.47651	149	0.00945817	0.376116	1.88474e-08	1.40086
winImp	MR1:chr05:26503330	5	26503330	1.55439e-11	0.486577	149	0.00945817	0.376106	1.88474e-08	1.36688
winImp	MR1:chr05:26271933	5	26271933	1.5553e-11	0.473154	149	0.00945817	0.376096	1.88481e-08	1.50252
winImp	MR1:chr05:26005155	5	26005155	1.55736e-11	0.47651	149	0.00945817	0.376071	1.88519e-08	1.44298
winImp	MR1:chr05:26051848	5	26051848	1.55756e-11	0.469799	149	0.00945817	0.376069	1.88519e-08	1.43001
winImp	MR1:chr05:26460123	5	26460123	1.55863e-11	0.479866	149	0.00945817	0.376056	1.88519e-08	1.39164
winImp	MR1:chr05:26285101	5	26285101	1.5596e-11	0.459732	149	0.00945817	0.376045	1.88519e-08	1.39108
winImp	MR1:chr05:26540666	5	26540666	1.56026e-11	0.47651	149	0.00945817	0.376037	1.88519e-08	1.45522
winImp	MR1:chr05:26262469	5	26262469	1.56202e-11	0.473154	149	0.00945817	0.376016	1.88519e-08	1.44137
winImp	MR1:chr05:26058239	5	26058239	1.56325e-11	0.486577	149	0.00945817	0.376002	1.88519e-08	1.42799
winImp	MR1:chr05:26500125	5	26500125	1.56467e-11	0.493289	149	0.00945817	0.375985	1.88519e-08	1.3865
winImp	MR1:chr05:26373038	5	26373038	1.56483e-11	0.47651	149	0.00945817	0.375983	1.88519e-08	1.43948
winImp	MR1:chr05:26013441	5	26013441	1.56541e-11	0.473154	149	0.00945817	0.375976	1.88519e-08	1.44854
winImp	MR1:chr05:26653397	5	26653397	1.56588e-11	0.493289	149	0.00945817	0.375971	1.88519e-08	1.39216
winImp	MR1:chr05:26653401	5	26653401	1.56588e-11	0.493289	149	0.00945817	0.375971	1.88519e-08	1.39216
winImp	MR1:chr05:25999590	5	25999590	1.56852e-11	0.479866	149	0.00945817	0.37594	1.88543e-08	1.38899
winImp	MR1:chr05:26013393	5	26013393	1.56901e-11	0.47651	149	0.00945817	0.375934	1.88543e-08	1.44201
winImp	MR1:chr05:26013396	5	26013396	1.56901e-11	0.47651	149	0.00945817	0.375934	1.88543e-08	1.44201
winImp	MR1:chr05:26273648	5	26273648	1.5695e-11	0.473154	149	0.00945817	0.375928	1.88543e-08	1.48347
winImp	MR1:chr05:26013448	5	26013448	1.57071e-11	0.463087	149	0.00945817	0.375914	1.88585e-08	1.47463
winImp	MR1:chr05:26315167	5	26315167	1.57248e-11	0.466443	149	0.00945817	0.375893	1.88695e-08	1.37303
winImp	MR1:chr05:25695160	5	25695160	1.57572e-11	0.493289	149	0.00945817	0.375855	1.88935e-08	1.40373
winImp	MR1:chr05:25654236	5	25654236	1.5762e-11	0.5	149	0.00945817	0.37585	1.88935e-08	1.39595
winImp	MR1:chr05:26561126	5	26561126	1.57966e-11	0.479866	149	0.00945817	0.375809	1.89248e-08	1.358
winImp	MR1:chr05:25849710	5	25849710	1.5807e-11	0.473154	149	0.00945817	0.375797	1.89269e-08	1.46178
winImp	MR1:chr05:26014940	5	26014940	1.5821e-11	0.456376	149	0.00945817	0.375781	1.89334e-08	1.42873
winImp	MR1:chr05:26472209	5	26472209	1.58367e-11	0.493289	149	0.00945817	0.375763	1.89419e-08	1.3705
winImp	MR1:chr05:26536585	5	26536585	1.58529e-11	0.469799	149	0.00945817	0.375744	1.89458e-08	1.40528
winImp	MR1:chr05:26563249	5	26563249	1.58571e-11	0.469799	149	0.00945817	0.375739	1.89458e-08	1.3609
winImp	MR1:chr05:26483338	5	26483338	1.59024e-11	0.496644	149	0.00945817	0.375686	1.89871e-08	1.45567
winImp	MR1:chr05:26289633	5	26289633	1.59371e-11	0.459732	149	0.00945817	0.375646	1.89871e-08	1.41796
winImp	MR1:chr05:26289658	5	26289658	1.59371e-11	0.459732	149	0.00945817	0.375646	1.89871e-08	1.41796
winImp	MR1:chr05:25566980	5	25566980	1.59419e-11	0.486577	149	0.00945817	0.375641	1.89871e-08	1.44784
winImp	MR1:chr05:25566986	5	25566986	1.59419e-11	0.486577	149	0.00945817	0.375641	1.89871e-08	1.44784
winImp	MR1:chr05:26503511	5	26503511	1.59551e-11	0.47651	149	0.00945817	0.375625	1.89871e-08	1.36626
winImp	MR1:chr05:26008980	5	26008980	1.59595e-11	0.449664	149	0.00945817	0.37562	1.89871e-08	1.42981
winImp	MR1:chr05:25921480	5	25921480	1.59692e-11	0.473154	149	0.00945817	0.375609	1.89871e-08	1.40273
winImp	MR1:chr05:25974857	5	25974857	1.59727e-11	0.446309	149	0.00945817	0.375605	1.89871e-08	1.39192
winImp	MR1:chr05:26330453	5	26330453	1.59789e-11	0.442953	149	0.00945817	0.375598	1.89871e-08	1.49341
winImp	MR1:chr05:25755830	5	25755830	1.59864e-11	0.5	149	0.00945817	0.375589	1.89871e-08	1.38349
winImp	MR1:chr05:25779760	5	25779760	1.60147e-11	0.47651	149	0.00945817	0.375557	1.90056e-08	1.48609
winImp	MR1:chr05:26367745	5	26367745	1.60324e-11	0.473154	149	0.00945817	0.375536	1.90056e-08	1.45845
winImp	MR1:chr05:26569686	5	26569686	1.60419e-11	0.489933	149	0.00945817	0.375526	1.90056e-08	1.38771
winImp	MR1:chr05:26699503	5	26699503	1.60594e-11	0.493289	149	0.00945817	0.375505	1.90056e-08	1.38633
winImp	MR1:chr05:26324085	5	26324085	1.60954e-11	0.456376	149	0.00945817	0.375464	1.90056e-08	1.42335
winImp	MR1:chr05:26361293	5	26361293	1.61007e-11	0.47651	149	0.00945817	0.375458	1.90056e-08	1.42462
winImp	MR1:chr05:26700724	5	26700724	1.61099e-11	0.463087	149	0.00945817	0.375448	1.90056e-08	1.35456
winImp	MR1:chr05:25974234	5	25974234	1.61208e-11	0.456376	149	0.00945817	0.375435	1.90056e-08	1.4252
winImp	MR1:chr05:26504136	5	26504136	1.61406e-11	0.47651	149	0.00945817	0.375413	1.90056e-08	1.36501
winImp	MR1:chr05:26311427	5	26311427	1.61413e-11	0.479866	149	0.00945817	0.375412	1.90056e-08	1.44119
winImp	MR1:chr05:26467598	5	26467598	1.61523e-11	0.496644	149	0.00945817	0.375399	1.90056e-08	1.45273
winImp	MR1:chr05:25718364	5	25718364	1.61526e-11	0.479866	149	0.00945817	0.375399	1.90056e-08	1.4001
winImp	MR1:chr05:26591814	5	26591814	1.61613e-11	0.479866	149	0.00945817	0.375389	1.90056e-08	1.40948
winImp	MR1:chr05:25726905	5	25726905	1.61697e-11	0.47651	149	0.00945817	0.375379	1.90056e-08	1.41426
winImp	MR1:chr05:26695934	5	26695934	1.61743e-11	0.5	149	0.00945817	0.375374	1.90056e-08	1.41942
winImp	MR1:chr05:26715398	5	26715398	1.6176e-11	0.483221	149	0.00945817	0.375372	1.90056e-08	1.43746
winImp	MR1:chr05:26488494	5	26488494	1.619e-11	0.486577	149	0.00945817	0.375356	1.90056e-08	1.3753
winImp	MR1:chr05:26488509	5	26488509	1.619e-11	0.486577	149	0.00945817	0.375356	1.90056e-08	1.3753
winImp	MR1:chr05:26008676	5	26008676	1.6193e-11	0.456376	149	0.00945817	0.375353	1.90056e-08	1.41453
winImp	MR1:chr05:26670357	5	26670357	1.61978e-11	0.486577	149	0.00945817	0.375347	1.90056e-08	1.39566
winImp	MR1:chr05:25879649	5	25879649	1.62005e-11	0.479866	149	0.00945817	0.375344	1.90056e-08	1.39224
winImp	MR1:chr05:25610281	5	25610281	1.62142e-11	0.493289	149	0.00945817	0.375329	1.90056e-08	1.39295
winImp	MR1:chr05:26619199	5	26619199	1.62318e-11	0.496644	149	0.00945817	0.375309	1.90056e-08	1.37383
winImp	MR1:chr05:25719858	5	25719858	1.62333e-11	0.469799	149	0.00945817	0.375307	1.90056e-08	1.4068
winImp	MR1:chr05:25840256	5	25840256	1.62417e-11	0.473154	149	0.00945817	0.375298	1.90056e-08	1.40508
winImp	MR1:chr05:26345090	5	26345090	1.62429e-11	0.459732	149	0.00945817	0.375296	1.90056e-08	1.39934
winImp	MR1:chr05:26483260	5	26483260	1.62443e-11	0.496644	149	0.00945817	0.375295	1.90056e-08	1.43198
winImp	MR1:chr05:25758196	5	25758196	1.62446e-11	0.483221	149	0.00945817	0.375294	1.90056e-08	1.36887
winImp	MR1:chr05:26467241	5	26467241	1.62607e-11	0.5	149	0.00945817	0.375276	1.90056e-08	1.45638
winImp	MR1:chr05:26467286	5	26467286	1.62607e-11	0.5	149	0.00945817	0.375276	1.90056e-08	1.45638
winImp	MR1:chr05:26394366	5	26394366	1.62887e-11	0.473154	149	0.00945817	0.375244	1.90182e-08	1.43397
winImp	MR1:chr05:26394368	5	26394368	1.62887e-11	0.473154	149	0.00945817	0.375244	1.90182e-08	1.43397
winImp	MR1:chr05:26040832	5	26040832	1.63097e-11	0.446309	149	0.00945817	0.375221	1.90247e-08	1.40545
winImp	MR1:chr05:26066131	5	26066131	1.63115e-11	0.5	149	0.00945817	0.375219	1.90247e-08	1.48032
winImp	MR1:chr05:25728407	5	25728407	1.63204e-11	0.479866	149	0.00945817	0.375209	1.9025e-08	1.4065
winImp	MR1:chr05:26272026	5	26272026	1.6345e-11	0.496644	149	0.00945817	0.375181	1.90378e-08	1.51877
winImp	MR1:chr05:26040158	5	26040158	1.63487e-11	0.456376	149	0.00945817	0.375177	1.90378e-08	1.43608
winImp	MR1:chr05:25927643	5	25927643	1.64099e-11	0.47651	149	0.00945817	0.375108	1.9099e-08	1.4143
winImp	MR1:chr05:26501143	5	26501143	1.6438e-11	0.486577	149	0.00945817	0.375076	1.91216e-08	1.37376
winImp	MR1:chr05:26639817	5	26639817	1.64622e-11	0.479866	149	0.00945817	0.375049	1.91354e-08	1.44799
winImp	MR1:chr05:25728739	5	25728739	1.64672e-11	0.463087	149	0.00945817	0.375044	1.91354e-08	1.41957
winImp	MR1:chr05:26394228	5	26394228	1.64945e-11	0.489933	149	0.00945817	0.375013	1.91471e-08	1.41392
winImp	MR1:chr05:25849612	5	25849612	1.64953e-11	0.463087	149	0.00945817	0.375012	1.91471e-08	1.46307
winImp	MR1:chr05:26240633	5	26240633	1.65071e-11	0.479866	149	0.00945817	0.374999	1.91471e-08	1.38694
winImp	MR1:chr05:26290427	5	26290427	1.65121e-11	0.469799	149	0.00945817	0.374994	1.91471e-08	1.39379
winImp	MR1:chr05:26010646	5	26010646	1.65512e-11	0.469799	149	0.00945817	0.37495	1.91734e-08	1.40282
winImp	MR1:chr05:26486343	5	26486343	1.65521e-11	0.486577	149	0.00945817	0.374949	1.91734e-08	1.37469
winImp	MR1:chr05:26312060	5	26312060	1.65752e-11	0.489933	149	0.00945817	0.374923	1.91901e-08	1.44057
winImp	MR1:chr05:26432660	5	26432660	1.66374e-11	0.493289	149	0.00945817	0.374854	1.9252e-08	1.39043
winImp	MR1:chr05:26516695	5	26516695	1.66604e-11	0.486577	149	0.00945817	0.374829	1.92602e-08	1.40111
winImp	MR1:chr05:25808938	5	25808938	1.6662e-11	0.473154	149	0.00945817	0.374827	1.92602e-08	1.47651
winImp	MR1:chr05:26514297	5	26514297	1.66953e-11	0.479866	149	0.00945817	0.37479	1.92886e-08	1.37728
winImp	MR1:chr05:26537790	5	26537790	1.67168e-11	0.439597	149	0.00945817	0.374767	1.9294e-08	1.41623
winImp	MR1:chr05:25698448	5	25698448	1.67175e-11	0.45302	149	0.00945817	0.374766	1.9294e-08	1.43585
winImp	MR1:chr05:25523693	5	25523693	1.67324e-11	0.5	149	0.00945817	0.37475	1.9295e-08	1.3895
winImp	MR1:chr05:26417711	5	26417711	1.67371e-11	0.483221	149	0.00945817	0.374744	1.9295e-08	1.45097
winImp	MR1:chr05:26034018	5	26034018	1.67446e-11	0.483221	149	0.00945817	0.374736	1.9295e-08	1.50106
winImp	MR1:chr05:25607988	5	25607988	1.68125e-11	0.489933	149	0.00945817	0.374662	1.93603e-08	1.41021
winImp	MR1:chr05:26009001	5	26009001	1.68188e-11	0.446309	149	0.00945817	0.374655	1.93603e-08	1.43035
winImp	MR1:chr05:26555847	5	26555847	1.68367e-11	0.459732	149	0.00945817	0.374635	1.93707e-08	1.39759
winImp	MR1:chr05:26287977	5	26287977	1.68494e-11	0.459732	149	0.00945817	0.374621	1.93752e-08	1.39374
winImp	MR1:chr05:25826557	5	25826557	1.6875e-11	0.469799	149	0.00945817	0.374593	1.93837e-08	1.40509
winImp	MR1:chr05:25765046	5	25765046	1.68832e-11	0.479866	149	0.00945817	0.374584	1.93837e-08	1.38055
winImp	MR1:chr05:25765080	5	25765080	1.68832e-11	0.479866	149	0.00945817	0.374584	1.93837e-08	1.38055
winImp	MR1:chr05:26326283	5	26326283	1.69033e-11	0.45302	149	0.00945817	0.374562	1.93853e-08	1.38282
winImp	MR1:chr05:26397163	5	26397163	1.69198e-11	0.496644	149	0.00945817	0.374545	1.93853e-08	1.36366
winImp	MR1:chr05:26040136	5	26040136	1.69293e-11	0.446309	149	0.00945817	0.374534	1.93853e-08	1.43886
winImp	MR1:chr05:26522186	5	26522186	1.69406e-11	0.47651	149	0.00945817	0.374522	1.93853e-08	1.40221
winImp	MR1:chr05:26540592	5	26540592	1.69536e-11	0.473154	149	0.00945817	0.374508	1.93853e-08	1.43013
winImp	MR1:chr05:26698083	5	26698083	1.69593e-11	0.466443	149	0.00945817	0.374502	1.93853e-08	1.36506
winImp	MR1:chr05:26355437	5	26355437	1.69614e-11	0.466443	149	0.00945817	0.374499	1.93853e-08	1.42103
winImp	MR1:chr05:26534284	5	26534284	1.69773e-11	0.45302	149	0.00945817	0.374482	1.93853e-08	1.39605
winImp	MR1:chr05:26329580	5	26329580	1.698e-11	0.45302	149	0.00945817	0.374479	1.93853e-08	1.45473
winImp	MR1:chr05:25584557	5	25584557	1.69825e-11	0.496644	149	0.00945817	0.374477	1.93853e-08	1.40668
winImp	MR1:chr05:26288391	5	26288391	1.69943e-11	0.463087	149	0.00945817	0.374464	1.93853e-08	1.39644
winImp	MR1:chr05:26262502	5	26262502	1.70034e-11	0.469799	149	0.00945817	0.374454	1.93853e-08	1.44277
winImp	MR1:chr05:26446339	5	26446339	1.70045e-11	0.486577	149	0.00945817	0.374453	1.93853e-08	1.38929
winImp	MR1:chr05:25583641	5	25583641	1.70076e-11	0.493289	149	0.00945817	0.374449	1.93853e-08	1.433
winImp	MR1:chr05:25960584	5	25960584	1.70262e-11	0.479866	149	0.00945817	0.374429	1.93882e-08	1.43053
winImp	MR1:chr05:25812218	5	25812218	1.70278e-11	0.479866	149	0.00945817	0.374427	1.93882e-08	1.44858
winImp	MR1:chr05:26028149	5	26028149	1.70439e-11	0.47651	149	0.00945817	0.37441	1.93966e-08	1.41272
winImp	MR1:chr05:25745372	5	25745372	1.71063e-11	0.45302	149	0.00945817	0.374343	1.94426e-08	1.38454
winImp	MR1:chr05:25745389	5	25745389	1.71063e-11	0.45302	149	0.00945817	0.374343	1.94426e-08	1.38454
winImp	MR1:chr05:25568297	5	25568297	1.71108e-11	0.489933	149	0.00945817	0.374338	1.94426e-08	1.45424
winImp	MR1:chr05:26515407	5	26515407	1.71274e-11	0.479866	149	0.00945817	0.37432	1.94463e-08	1.40188
winImp	MR1:chr05:26244086	5	26244086	1.71317e-11	0.45302	149	0.00945817	0.374315	1.94463e-08	1.42906
winImp	MR1:chr05:25927777	5	25927777	1.71736e-11	0.469799	149	0.00945817	0.374271	1.94838e-08	1.42062
winImp	MR1:chr05:26501258	5	26501258	1.71831e-11	0.486577	149	0.00945817	0.37426	1.94845e-08	1.3782
winImp	MR1:chr05:26320719	5	26320719	1.72332e-11	0.463087	149	0.00945817	0.374207	1.95313e-08	1.39513
winImp	MR1:chr05:25654249	5	25654249	1.72438e-11	0.493289	149	0.00945817	0.374196	1.95332e-08	1.39817
winImp	MR1:chr05:25825282	5	25825282	1.72576e-11	0.463087	149	0.00945817	0.374181	1.95389e-08	1.42218
winImp	MR1:chr05:26314827	5	26314827	1.72778e-11	0.463087	149	0.00945817	0.374159	1.95517e-08	1.36857
winImp	MR1:chr05:26325906	5	26325906	1.72976e-11	0.459732	149	0.00945817	0.374138	1.95551e-08	1.38649
winImp	MR1:chr05:26546465	5	26546465	1.72997e-11	0.473154	149	0.00945817	0.374136	1.95551e-08	1.37353
winImp	MR1:chr05:26399323	5	26399323	1.73074e-11	0.489933	149	0.00945817	0.374128	1.95551e-08	1.40027
winImp	MR1:chr05:26036392	5	26036392	1.73867e-11	0.489933	149	0.00945817	0.374044	1.96295e-08	1.41486
winImp	MR1:chr05:26508448	5	26508448	1.73911e-11	0.486577	149	0.00945817	0.374039	1.96295e-08	1.37353
winImp	MR1:chr05:25569788	5	25569788	1.74077e-11	0.489933	149	0.00945817	0.374021	1.96296e-08	1.4818
winImp	MR1:chr05:26509719	5	26509719	1.7409e-11	0.496644	149	0.00945817	0.37402	1.96296e-08	1.39057
winImp	MR1:chr05:25762957	5	25762957	1.75002e-11	0.496644	149	0.00945817	0.373924	1.97161e-08	1.44646
winImp	MR1:chr05:25572096	5	25572096	1.75088e-11	0.459732	149	0.00945817	0.373915	1.97161e-08	1.45701
winImp	MR1:chr05:26483386	5	26483386	1.75189e-11	0.496644	149	0.00945817	0.373904	1.97161e-08	1.44931
winImp	MR1:chr05:25547425	5	25547425	1.75214e-11	0.483221	149	0.00945817	0.373902	1.97161e-08	1.48134
winImp	MR1:chr05:26668315	5	26668315	1.75441e-11	0.486577	149	0.00945817	0.373878	1.97243e-08	1.40005
winImp	MR1:chr05:26594045	5	26594045	1.75467e-11	0.479866	149	0.00945817	0.373875	1.97243e-08	1.41753
winImp	MR1:chr05:26322895	5	26322895	1.75801e-11	0.47651	149	0.00945817	0.37384	1.97417e-08	1.43387
winImp	MR1:chr05:26322909	5	26322909	1.75801e-11	0.47651	149	0.00945817	0.37384	1.97417e-08	1.43387
winImp	MR1:chr05:26262714	5	26262714	1.7621e-11	0.463087	149	0.00945817	0.373797	1.97571e-08	1.43261
winImp	MR1:chr05:26324360	5	26324360	1.76451e-11	0.466443	149	0.00945817	0.373772	1.97571e-08	1.41889
winImp	MR1:chr05:25653041	5	25653041	1.76509e-11	0.493289	149	0.00945817	0.373766	1.97571e-08	1.38963
winImp	MR1:chr05:26596945	5	26596945	1.76515e-11	0.489933	149	0.00945817	0.373766	1.97571e-08	1.42172
winImp	MR1:chr05:26271963	5	26271963	1.76533e-11	0.47651	149	0.00945817	0.373764	1.97571e-08	1.48152
winImp	MR1:chr05:26271972	5	26271972	1.76533e-11	0.47651	149	0.00945817	0.373764	1.97571e-08	1.48152
winImp	MR1:chr05:25604825	5	25604825	1.76565e-11	0.489933	149	0.00945817	0.37376	1.97571e-08	1.44397
winImp	MR1:chr05:26028445	5	26028445	1.76695e-11	0.456376	149	0.00945817	0.373747	1.97616e-08	1.39458
winImp	MR1:chr05:26628213	5	26628213	1.76798e-11	0.466443	149	0.00945817	0.373736	1.97632e-08	1.40744
winImp	MR1:chr05:26639548	5	26639548	1.77033e-11	0.493289	149	0.00945817	0.373712	1.97711e-08	1.42442
winImp	MR1:chr05:26540674	5	26540674	1.77086e-11	0.479866	149	0.00945817	0.373706	1.97711e-08	1.43251
winImp	MR1:chr05:26605669	5	26605669	1.77139e-11	0.486577	149	0.00945817	0.373701	1.97711e-08	1.36133
winImp	MR1:chr05:26632412	5	26632412	1.77387e-11	0.5	149	0.00945817	0.373675	1.97888e-08	1.42985
winImp	MR1:chr05:26651859	5	26651859	1.77517e-11	0.5	149	0.00945817	0.373661	1.97933e-08	1.41929
[truncated: 18,096 more rows]
